# Supplementary material for: Influence of age and sex on taste function of healthy subjects
Source: PLoS One. 2020 Jun 12;15(6):e0227014. doi: 10.1371/journal.pone.0227014 (PMC7292410; doi:10.1371/journal.pone.0227014)
Supplement: S1 Data — (XLSX) [file pone.0227014.s001.xlsx]

## Sheet: taste quad test
Subject No	Group	Sex: o=female; 1=male	Age (year old)	C3 score	Intensity rating	F2 score	Intensity rating	N3 score	Intensity rating	F3 score	Intensity rating	F1 score	Intensity rating	S4 score	Intensity rating	F4 score	Intensity rating	S1 score	Intensity rating	C1 score	Intensity rating	S3 score	Intensity rating	S2 score	Intensity rating	C4 score	Intensity rating	N4 score	Intensity rating	C2 score	Intensity rating	N1 score	Intensity rating	N2 score	Intensity rating	F2 score	Intensity rating	S1 score	Intensity rating	F1 score	Intensity rating	N3 score	Intensity rating	C2 score	Intensity rating	S3 score	Intensity rating	N1 score	Intensity rating
1	6	0	62	1	2	1	1	1	3	1	1	1	3	1	2	0	2	1	3	1	3	1	2	1	7	1	3	1	5	1	2	0	3	1	2	1	3	1	2	1	5	0	3	1	2	1	3	1	5
2	6	0	67	0	2	1	2	0	2	1	5	0	2	1	2	0	2	0	2	1	2	1	2	1	3	0	2	0	2	0	6	0	3	0	3	1	2	1	3	0	1	0	3	0	2	1	2	1	2
3	6	0	70	0	1	1	2	0	2	1	6	1	2	1	3	1	3	1	3	1	6	0	2	1	5	1	5	1	7	0	5	0	3	1	2	1	8	1	5	0	5	1	3	1	5	1	3	1	6
4	5	0	55	1	6	1	6	0	6	1	1	1	3	1	7	0	7	1	7	1	8	0	2	1	3	1	6	1	6	1	6	0	1	0	7	1	6	0	1	1	3	1	4	1	4	1	5	0	7
5	5	0	43	1	3	1	2	1	6	1	4	1	1	0	3	1	1	0	1	1	5	1	6	0	1	1	6	1	5	0	1	1	6	0	1	0	1	1	6	1	5	0	6	1	3	0	1	1	6
6	5	0	41	0	5	1	5	0	4	1	3	0	2	0	2	0	1	1	6	0	3	1	3	1	2	1	5	1	3	0	3	0	4	0	3	0	3	0	2	1	2	1	3	1	3	1	3	0	2
7	5	0	44	0	2	0	1	0	2	0	1	1	3	1	1	1	1	1	2	1	1	1	2	1	3	0	3	1	3	0	2	0	3	0	2	0	3	0	1	0	3	0	2	1	2	1	4	0	1
8	2	1	48	1	3	0	5	0	2	1	2	0	6	1	6	0	2	0	3	1	1	1	8	0	3	0	7	0	3	0	5	1	3	0	1	1	5	1	3	0	3	0	2	0	6	0	5	1	2
9	6	0	62	0	3	0	1	1	3	1	1	0	1	1	5	0	1	1	5	0	5	1	3	0	1	0	1	1	5	0	1	1	2	1	5	1	6	1	5	1	5	0	1	1	5	1	3	1	5
10	5	0	42	0	1	1	3	1	2	1	2	0	2	0	2	0	3	1	3	0	2	1	4	1	2	1	3	1	2	1	2	1	1	0	2	0	1	0	1	0	1	1	2	0	3	1	2	1	1
11	6	0	64	1	1	1	7	1	7	1	6	1	5	1	7	1	3	1	5	1	5	1	6	1	6	0	2	1	6	0	1	1	1	1	3	1	6	1	6	1	3	1	1	0	1	1	6	0	3
12	6	0	71	0	9	0	9	0	9	0	5	1	1	1	5	0	1	0	5	0	1	1	5	1	5	1	1	1	1	0	1	0	1	1	1	1	1	1	1	0	1	1	1	0	5	1	5	0	1
13	5	0	55	0	3	0	2	1	1	1	6	0	2	1	4	1	7	1	5	1	7	1	5	1	3	1	5	1	6	1	2	0	1	1	3	0	1	0	1	1	4	1	5	1	3	1	7	0	1
14	5	0	44	0	2	1	3	0	3	0	1	1	2	0	4	0	2	0	4	0	1	1	3	1	4	0	1	1	1	0	1	0	3	1	4	1	3	0	2	0	3	0	4	0	2	0	1	1	2
15	5	0	49	1	1	1	1	0	3	0	2	1	2	1	4	1	4	1	4	1	5	0	2	1	5	1	5	0	4	0	2	1	3	0	2	1	2	1	5	1	2	0	2	0	3	0	2	1	7
16	3	1	66	0	2	0	2	1	3	1	2	1	3	0	5	0	3	1	5	1	5	1	5	1	3	1	3	1	5	0	5	1	5	0	5	1	3	1	5	0	5	1	3	0	3	1	3	1	5
17	3	1	69	0	1	0	2	0	2	1	1	1	2	0	2	1	2	1	3	0	2	1	2	1	2	0	2	0	2	1	3	0	1	0	2	0	2	1	2	1	2	1	2	0	2	0	2	0	2
18	5	0	58	0	2	1	1	1	4	1	2	0	2	1	1	1	1	0	2	0	2	1	3	0	2	1	4	0	5	1	3	0	3	1	2	1	2	1	1	0	2	1	5	0	1	1	3	1	2
19	3	1	65	0	2	0	1	0	2	1	2	1	1	0	2	0	2	1	3	0	2	0	2	1	2	0	2	0	2	1	2	0	2	0	2	0	2	1	2	0	2	0	2	0	2	0	2	0	2
20	5	0	44	1	2	1	2	0	2	1	1	1	3	1	2	0	1	1	1	0	1	1	1	0	1	1	3	1	2	0	1	1	3	1	3	1	2	0	2	1	2	0	1	0	1	1	1	1	3
21	3	1	66	0	5	1	1	1	5	1	1	0	1	0	5	1	1	1	5	1	3	1	3	0	1	0	3	1	3	0	1	1	3	0	1	1	1	1	5	0	1	1	3	0	2	1	1	0	1
22	6	0	63	0	2	0	1	0	3	0	2	1	2	1	2	1	2	1	3	1	3	0	3	0	1	1	3	1	3	1	3	1	3	1	3	1	2	1	3	1	3	1	4	1	2	1	4	1	5
23	6	0	64	1	3	1	3	0	3	1	1	1	5	0	1	0	3	0	5	0	1	1	5	1	5	0	5	0	5	0	5	1	7	0	3	0	1	0	3	0	5	1	7	1	5	0	3	1	3
24	5	0	50	1	3	1	3	0	6	1	5	1	6	1	5	1	5	1	7	1	7	1	6	1	6	1	5	1	6	1	5	1	7	0	5	1	5	1	5	1	6	1	7	1	5	1	6	1	6
25	6	0	68	1	2	1	3	0	2	1	3	1	2	1	5	1	5	1	1	0	5	1	5	1	3	0	1	1	5	1	1	1	3	1	3	1	5	1	5	1	1	1	5	0	5	1	5	1	5
26	5	0	55	0	1	0	1	0	2	0	1	1	2	0	1	0	1	1	2	0	2	1	3	0	2	0	2	1	2	0	1	1	2	0	4	1	4	0	1	0	1	0	4	0	1	1	4	1	3
27	6	0	63	0	1	0	2	0	1	1	1	1	1	0	2	1	2	0	2	1	2	0	2	0	2	0	2	1	5	0	1	1	6	1	3	0	2	1	3	0	1	1	3	0	1	0	1	1	5
28	5	0	53	0	5	0	3	0	5	0	2	1	3	1	2	0	3	1	1	0	2	0	3	1	5	0	5	0	1	0	5	1	7	0	2	0	2	0	3	0	7	1	3	1	2	1	2	1	3
29	6	0	67	0	2	1	3	1	3	1	2	0	1	0	1	0	3	0	2	1	1	1	3	0	2	0	1	0	3	1	1	0	2	0	2	0	2	0	3	1	1	0	2	0	4	1	4	0	2
30	3	1	72	0	1	0	2	1	5	0	1	1	3	0	3	1	3	1	3	0	5	1	1	1	3	0	4	1	2	0	3	0	2	1	4	0	1	1	3	0	2	1	3	0	2	1	5	1	7
31	6	0	63	0	3	1	3	1	3	1	5	1	3	1	3	1	2	1	4	0	3	1	3	1	3	1	5	1	3	0	2	0	3	1	4	1	4	1	4	1	2	0	3	1	3	1	2	1	4
32	3	1	60	1	3	1	5	1	5	1	5	1	3	1	3	1	1	1	1	1	5	1	2	0	2	1	5	0	1	1	3	0	3	1	5	1	6	1	6	1	4	0	3	0	4	1	3	0	1
33	3	1	88	1	1	1	5	1	3	1	1	0	1	0	2	0	2	1	2	1	1	1	2	1	2	0	2	1	2	1	2	1	1	1	1	1	2	1	2	0	2	1	2	1	1	1	2	0	2
34	5	0	49	1	3	1	3	0	3	1	3	1	1	0	1	1	1	1	2	1	1	1	2	1	2	0	1	1	1	1	2	1	3	0	4	1	3	0	1	0	1	0	4	1	3	1	2	0	2
35	5	0	50	0	3	1	4	1	6	0	2	1	2	0	3	1	2	1	2	0	3	1	5	1	4	0	2	0	3	1	3	1	2	1	4	1	3	1	5	0	2	0	5	1	5	0	2	1	5
36	3	1	62	0	1	1	2	1	3	0	2	0	2	1	2	1	2	1	2	1	3	1	2	1	2	0	2	0	2	1	2	1	2	0	2	1	2	1	2	0	2	1	2	0	2	0	2	0	2
37	5	0	58	1	2	1	4	0	5	1	5	1	3	1	5	1	5	1	5	1	5	1	5	1	5	1	5	1	6	0	4	1	6	1	5	1	6	1	5	1	6	0	5	1	4	1	5	1	6
38	5	0	51	1	2	1	2	1	2	1	2	1	1	0	1	0	1	1	2	0	1	1	3	1	2	1	2	1	2	0	2	0	2	1	2	1	2	0	2	1	2	0	2	0	2	1	2	0	1
39	2	1	53	1	3	1	6	1	5	1	6	1	2	1	5	0	5	0	3	1	5	1	6	1	7	1	6	1	3	1	5	1	5	0	3	1	6	1	6	0	5	0	5	1	5	1	6	1	5
40	6	0	65	1	7	1	3	1	6	1	2	1	3	1	3	1	5	0	2	0	3	1	6	1	4	1	8	1	5	0	6	0	2	1	5	0	6	1	6	0	3	1	6	1	6	1	3	1	5
41	6	0	63	1	2	1	5	1	5	1	5	1	5	1	5	1	5	1	5	1	5	1	5	1	5	1	6	1	5	1	3	1	5	0	3	1	6	0	2	1	5	0	5	1	6	1	6	1	6
42	6	0	67	0	1	0	2	1	3	1	2	1	5	1	6	1	4	0	5	0	7	1	4	1	3	1	5	0	3	1	6	1	6	1	4	0	3	1	5	1	4	0	5	0	6	1	6	1	6
43	5	0	49	0	3	1	3	1	6	1	5	1	3	1	5	1	4	1	4	1	5	1	5	1	5	0	2	1	5	0	4	1	5	1	6	1	3	1	4	1	4	1	3	1	3	1	5	1	3
44	3	1	67	0	5	0	2	1	5	0	1	0	2	1	6	1	2	1	6	1	6	1	6	1	5	0	6	1	6	0	6	0	6	1	6	1	2	1	5	0	2	1	6	1	5	1	5	0	5
45	3	1	75	0	2	0	3	0	6	0	4	1	3	1	5	1	5	1	6	1	3	1	6	0	5	1	6	1	4	0	3	0	6	0	6	1	4	1	5	1	5	0	6	0	3	1	6	0	6
46	6	0	64	1	3	1	4	1	2	0	4	1	3	1	6	1	5	1	4	0	3	1	5	1	5	0	5	1	3	1	5	0	4	1	3	1	5	1	5	0	2	1	3	1	2	0	3	1	4
47	2	1	55	1	3	1	1	0	1	1	3	1	1	0	1	0	1	1	3	1	4	1	4	1	3	1	2	0	3	0	2	1	1	0	2	1	2	1	2	1	3	0	3	0	1	1	6	1	1
48	6	0	63	1	1	1	4	1	4	1	7	0	1	1	3	0	1	1	4	1	4	1	7	0	4	1	4	1	7	1	7	1	5	1	7	1	8	1	4	1	4	1	8	1	8	1	7	1	7
49	3	1	71	1	2	1	3	1	3	1	5	1	5	1	6	1	6	1	6	1	7	1	5	1	6	1	5	1	6	0	6	0	5	1	5	1	5	1	6	1	6	1	7	0	6	1	5	1	5
50	3	1	60	0	1	0	1	0	6	0	1	0	1	1	2	0	1	1	4	0	1	1	3	1	6	0	3	0	3	0	1	1	6	0	1	1	3	0	2	0	1	1	4	0	2	0	1	0	4
51	6	0	84	1	3	1	2	1	3	1	2	0	3	1	3	1	2	1	2	1	2	1	2	1	2	1	2	1	2	0	2	1	2	1	2	1	3	1	2	1	2	1	2	0	2	1	2	1	3
52	3	1	88	0	1	0	1	1	1	0	1	1	1	1	2	0	1	1	1	1	1	1	2	0	2	0	2	1	2	0	2	1	2	1	2	0	1	1	1	0	1	1	2	0	2	1	2	1	1
53	5	0	56	1	2	1	2	1	3	1	1	1	3	1	3	0	1	1	2	1	3	0	4	1	4	1	3	1	4	0	3	1	4	1	4	1	3	1	1	0	1	1	4	0	5	1	4	1	4
54	5	0	51	1	3	1	3	1	3	1	2	1	4	1	1	1	2	1	5	1	5	1	1	1	4	1	6	0	6	0	5	1	6	1	6	1	7	1	5	1	6	1	3	0	2	1	5	1	6
55	5	0	41	1	2	0	1	1	4	1	3	0	1	1	1	0	1	0	1	1	9	1	5	0	6	0	3	1	2	1	2	0	1	1	1	0	7	0	2	0	1	0	3	1	2	0	5	0	3
56	5	0	52	1	3	1	3	0	3	1	5	0	1	0	1	1	6	1	5	1	5	1	5	1	3	1	5	0	7	1	8	1	6	1	6	1	5	0	1	1	3	0	3	1	6	1	6	0	6
57	3	1	66	1	5	1	6	0	6	1	6	0	1	1	3	0	2	0	2	0	2	1	5	1	6	1	6	0	6	0	2	0	5	0	2	0	1	1	6	0	2	0	2	0	1	1	7	0	6
58	3	1	69	1	4	1	6	0	6	1	5	0	4	1	6	1	5	1	6	0	3	1	4	1	6	1	2	1	6	0	6	0	8	0	3	0	3	1	7	0	4	0	5	0	6	1	3	0	4
59	6	0	73	0	6	1	6	1	6	1	5	1	5	1	5	0	3	0	3	0	3	1	6	1	6	0	6	0	6	0	6	1	6	0	5	1	5	1	3	0	6	0	6	1	6	1	6	1	6
60	5	0	59	1	4	1	4	0	5	0	4	0	5	0	4	0	4	0	4	1	6	1	5	1	4	0	4	0	4	1	4	1	3	0	4	1	3	1	3	1	3	0	4	1	3	1	6	0	6
61	6	0	66	1	5	1	3	1	2	0	2	1	3	0	2	1	2	1	3	1	2	1	5	1	4	1	5	0	3	0	4	1	5	1	5	1	5	1	5	1	6	0	5	1	3	1	3	1	6
62	6	0	61	0	2	1	3	1	5	1	3	0	5	0	5	0	4	0	3	1	3	1	3	1	3	1	5	1	3	0	5	0	6	1	3	1	5	1	3	1	6	0	3	0	3	1	5	1	4
63	3	1	76	0	3	1	2	0	3	0	2	0	1	0	3	1	3	1	3	1	3	0	3	1	3	0	3	0	2	1	2	1	2	0	3	1	2	1	2	1	3	0	3	0	2	1	2	1	3
64	3	1	61	1	3	0	2	1	5	1	5	0	2	1	1	1	2	1	2	0	2	1	5	1	3	0	2	0	2	1	3	1	3	1	3	0	2	1	2	0	2	1	2	1	2	1	2	1	3
65	5	0	56	0	3	1	3	1	3	0	3	0	2	0	2	0	3	1	4	1	3	1	5	1	3	1	3	1	4	1	4	1	3	1	4	1	4	1	4	1	4	1	4	0	2	1	4	1	4
66	6	0	64	1	3	1	3	1	4	1	3	1	3	1	4	1	3	1	3	1	6	1	6	1	3	1	5	1	6	1	6	1	5	1	7	1	5	1	6	1	5	1	7	1	4	1	5	1	6
67	3	1	76	0	2	0	2	1	4	0	1	0	2	1	1	1	1	0	2	0	2	1	2	1	2	0	1	0	1	0	1	0	1	1	4	0	2	1	3	1	1	1	3	0	3	1	3	0	1
68	2	1	58	0	1	0	1	0	1	1	1	0	3	1	4	1	3	1	3	0	5	1	2	1	1	1	3	1	2	0	2	1	3	0	1	1	1	1	3	0	1	0	1	1	2	1	2	1	4
69	6	0	70	0	4	0	2	0	2	1	2	1	6	1	5	1	5	1	3	0	8	1	6	1	3	0	8	0	7	1	5	0	5	0	3	0	2	1	2	1	2	0	2	0	2	1	2	0	1
70	6	0	63	1	1	1	2	1	2	1	5	1	5	1	5	1	2	1	5	1	2	1	2	1	2	1	3	1	2	1	2	1	3	1	3	1	2	1	5	1	2	1	2	1	2	1	3	1	3
71	3	1	64	0	3	1	5	1	2	0	3	0	3	0	3	0	3	0	3	0	3	1	6	1	8	0	3	0	3	1	3	1	5	1	3	1	3	0	3	1	3	0	3	1	5	1	5	0	3
72	3	1	67	0	2	1	1	1	2	0	1	1	3	1	2	1	1	1	3	1	3	1	5	0	5	1	3	1	3	0	2	1	2	1	3	1	2	1	3	1	3	0	2	1	3	1	4	0	2
73	2	1	58	0	3	0	1	1	3	0	2	1	5	1	5	0	3	1	5	1	7	1	3	1	2	0	5	1	7	0	5	1	7	1	3	1	3	1	6	1	7	1	6	0	3	1	3	1	6
74	2	1	56	1	1	1	6	0	7	0	6	1	3	1	7	0	1	0	5	0	6	1	7	1	7	1	7	0	2	1	7	0	7	0	5	1	7	1	7	0	5	0	7	1	7	1	5	1	6
75	2	1	56	1	2	1	2	0	3	0	1	1	1	1	3	1	2	1	2	1	2	1	3	1	2	1	2	0	3	0	1	0	2	1	2	1	3	1	3	1	3	1	2	1	2	1	3	1	3
76	6	0	63	1	1	0	2	1	4	0	2	0	1	1	4	1	2	1	4	1	3	0	4	1	6	1	7	0	2	1	6	1	7	0	3	0	2	1	6	1	5	0	6	1	6	1	2	0	5
77	5	0	59	0	2	1	2	1	4	0	2	1	2	1	2	1	5	1	4	1	3	1	3	1	4	0	3	0	3	0	3	0	4	1	5	1	3	1	6	0	4	1	4	1	6	1	5	1	6
78	3	1	78	1	3	0	3	0	6	1	3	0	3	0	3	0	3	1	6	1	6	1	5	1	6	0	5	1	6	0	5	1	5	1	6	0	3	1	5	1	6	1	6	0	5	1	5	1	5
79	5	0	55	0	1	1	1	0	3	1	3	1	1	1	2	0	2	0	1	1	4	1	4	1	3	0	3	0	4	0	3	1	3	1	2	0	1	1	2	0	2	0	5	0	3	1	4	0	4
80	6	0	67	0	2	0	2	1	3	1	5	1	5	1	5	1	7	1	3	0	5	1	5	1	7	1	5	1	3	1	2	0	7	0	3	1	5	1	3	0	5	1	5	1	6	1	7	0	5
81	5	0	44	1	4	1	4	1	5	1	3	0	3	0	4	1	4	0	4	0	3	1	5	1	4	0	3	0	4	1	5	0	2	1	7	1	7	1	6	1	7	1	7	1	6	1	5	1	2
82	6	0	66	0	5	1	5	0	5	1	6	0	3	1	6	0	1	1	6	0	1	1	6	1	6	1	5	1	2	0	5	1	6	1	6	1	1	1	6	1	1	0	5	0	6	1	7	0	1
83	5	0	40	1	3	1	3	0	4	1	2	0	1	1	4	1	2	1	2	1	5	1	3	1	4	1	4	1	3	1	3	1	2	0	2	1	2	1	2	1	2	0	3	1	3	1	3	0	2
84	3	1	64	0	2	0	2	1	3	1	3	0	3	0	4	0	2	1	2	0	4	1	3	0	2	0	3	1	3	0	2	1	2	1	4	1	4	1	5	1	5	1	4	0	4	1	3	1	5
85	3	1	68	1	2	1	2	0	2	1	1	0	1	1	1	1	1	1	2	1	1	1	2	1	3	1	3	1	3	1	3	1	3	1	3	1	5	1	3	1	3	0	5	1	2	1	3	1	3
86	6	0	80	1	4	1	4	1	5	1	1	1	4	1	4	0	1	1	3	1	4	1	5	1	4	0	4	0	1	1	4	1	5	1	5	1	4	1	5	1	5	1	5	0	4	1	5	1	5
87	6	0	66	0	3	0	5	1	7	1	3	1	6	1	7	1	5	1	6	1	7	1	7	1	6	0	7	1	7	0	8	0	7	1	7	1	6	1	5	1	7	1	7	0	6	1	7	1	7
88	6	0	63	0	2	1	2	0	3	0	4	0	2	1	4	1	5	1	4	1	4	1	5	1	5	1	7	0	5	1	5	0	5	1	3	1	5	1	5	1	6	0	6	0	6	1	5	0	5
89	5	0	57	1	5	0	1	1	5	1	5	1	4	0	2	1	3	1	7	1	6	1	4	1	5	0	3	0	3	1	6	0	2	1	7	1	3	1	2	0	2	1	6	0	2	1	2	0	4
90	3	1	76	1	4	0	4	1	5	0	4	0	4	1	5	1	2	1	3	1	5	1	5	1	4	0	4	1	5	0	4	0	5	1	5	1	4	1	4	0	4	1	4	1	5	0	5	1	5
91	5	0	59	1	2	1	2	0	6	0	3	0	1	1	4	0	2	1	3	0	4	1	4	1	4	0	4	0	3	0	2	0	4	1	4	1	2	1	4	1	3	1	4	0	1	1	4	1	4
92	6	0	69	1	3	1	2	1	2	1	4	1	7	1	4	1	2	1	5	0	4	1	6	1	3	0	2	0	2	1	2	0	1	1	1	1	3	1	3	1	4	0	1	0	2	1	5	1	4
93	6	0	62	0	2	1	3	0	3	1	1	1	2	1	4	1	2	1	2	1	3	1	4	1	4	1	5	1	2	0	4	1	3	1	4	1	4	1	3	0	2	1	4	1	4	1	4	0	4
94	3	1	62	0	2	1	2	1	2	1	2	1	2	1	2	1	2	1	2	0	3	1	3	1	3	1	3	1	3	0	4	1	5	1	2	1	2	1	1	1	2	1	3	0	2	1	2	1	3
95	2	1	56	0	5	0	1	1	6	1	2	0	2	0	8	1	7	1	3	0	3	1	3	1	4	1	8	0	6	1	7	0	3	1	7	1	2	0	3	1	3	0	4	0	5	0	1	0	2
96	3	1	66	1	3	0	1	0	6	0	1	0	1	1	5	1	2	1	3	0	3	1	3	1	3	0	2	1	7	1	3	1	6	1	7	1	2	1	3	0	5	1	7	1	2	1	3	0	5
97	5	0	59	0	2	1	2	1	3	1	3	1	2	1	2	0	2	1	3	1	3	1	4	1	4	0	1	0	4	1	3	1	5	0	5	1	4	1	6	1	2	1	4	0	4	1	4	1	5
98	3	1	63	1	3	1	4	0	5	1	5	1	5	0	3	0	5	1	5	1	6	0	5	1	6	0	6	0	3	1	6	0	6	0	6	1	4	0	4	1	4	0	6	0	6	0	5	0	6
99	3	1	61	0	1	1	5	0	6	1	7	1	7	1	7	1	2	1	6	1	3	1	6	1	5	1	6	1	5	1	3	1	3	1	2	0	6	1	7	1	6	0	5	1	6	1	3	1	5
100	2	1	56	0	2	1	3	0	3	1	4	0	2	1	4	1	3	1	5	1	4	1	4	1	3	1	4	0	2	1	5	1	3	1	4	0	2	0	1	0	2	0	2	1	4	1	4	1	1
101	6	0	63	0	2	1	2	1	3	1	2	1	3	1	2	1	3	1	3	0	4	1	4	1	8	1	4	1	6	1	6	1	5	1	5	1	4	1	4	1	4	1	7	0	4	1	6	1	6
102	6	0	69	0	2	1	1	0	4	1	3	1	2	1	4	1	2	1	4	0	4	1	5	1	3	0	1	1	6	0	6	0	3	1	5	1	4	0	1	1	2	0	1	0	2	1	5	0	4
103	6	0	62	1	6	0	3	1	6	1	4	0	5	0	3	0	3	0	3	1	1	1	5	1	6	1	5	1	6	0	4	0	5	1	8	1	4	0	2	0	1	1	5	1	5	1	6	1	6
104	2	1	52	1	2	1	2	0	2	0	1	1	2	1	2	1	2	0	1	0	1	1	3	1	3	0	1	0	1	1	1	0	1	0	2	1	2	0	1	1	1	1	2	1	2	1	2	0	1
105	6	0	76	1	3	0	1	0	3	0	3	0	2	1	3	1	3	1	3	0	3	1	3	0	3	1	3	1	3	1	3	1	3	0	3	1	3	1	3	1	3	0	3	0	3	1	3	1	3
106	3	1	67	0	3	1	5	0	3	1	3	1	1	1	3	0	1	1	1	1	2	1	2	1	2	1	2	1	3	1	2	1	2	0	1	0	1	1	2	1	5	0	1	0	2	0	1	1	2
107	3	1	61	0	2	1	2	0	2	0	2	0	2	0	2	0	2	1	3	1	2	1	2	1	2	1	2	0	2	1	3	0	3	0	2	1	2	0	2	1	3	1	3	0	2	1	2	1	2
108	3	1	71	0	1	0	1	1	3	1	3	0	2	1	4	0	1	1	3	0	4	1	2	1	5	1	3	1	3	0	3	1	4	1	3	1	2	1	3	0	2	1	3	0	2	1	2	1	1
109	2	1	50	1	2	1	3	0	2	1	3	1	4	1	3	1	3	0	2	1	3	1	4	0	2	0	3	1	4	0	3	1	4	0	2	0	2	1	3	1	4	0	2	0	2	1	4	1	4
110	2	1	53	1	5	0	2	0	5	1	6	0	3	1	7	0	5	0	2	1	2	1	6	1	7	1	7	0	6	0	4	0	6	0	7	1	6	0	4	1	4	0	6	0	5	1	6	1	7
111	2	1	44	0	3	0	3	1	4	1	5	1	4	0	3	1	4	1	6	1	6	1	3	1	5	1	7	1	6	1	7	1	7	1	6	1	5	1	6	1	7	1	7	0	6	1	7	0	7
112	2	1	40	1	3	1	3	1	4	1	3	1	3	1	5	1	2	1	6	1	3	1	3	1	3	0	4	1	4	1	3	1	5	1	4	1	3	1	4	1	4	1	3	1	3	1	4	0	3
113	5	0	54	1	3	1	5	1	6	1	5	0	2	1	5	0	3	1	6	1	6	1	7	1	5	0	6	0	5	0	6	0	6	1	5	1	7	0	6	0	5	1	5	0	5	1	5	0	5
114	5	0	49	0	1	1	1	1	6	1	2	0	1	1	3	0	1	0	1	0	3	1	3	1	5	1	6	0	3	1	5	0	3	0	7	1	5	1	5	0	2	0	7	0	5	1	5	1	2
115	5	0	46	0	2	1	1	1	2	1	1	1	1	0	1	0	2	0	2	0	1	0	1	0	2	1	2	1	2	0	2	1	2	1	1	0	1	0	1	1	1	0	1	0	1	1	2	1	1
116	3	1	64	1	3	1	2	1	3	1	3	1	2	1	5	0	5	1	5	1	5	1	2	1	4	1	6	1	6	1	3	1	5	0	3	1	5	1	4	1	6	1	3	1	3	1	4	1	5
117	2	1	44	1	4	1	3	1	3	1	2	0	1	1	3	1	1	1	3	0	1	1	3	1	2	0	2	0	2	1	3	0	2	0	2	1	2	1	2	1	1	0	2	1	3	1	3	1	2
118	2	1	52	0	3	0	3	1	3	0	2	1	2	1	3	1	2	1	3	1	4	1	2	1	2	0	3	0	4	1	3	1	3	1	3	0	2	1	1	1	2	0	1	1	2	1	3	1	2
119	3	1	68	0	1	0	1	1	2	1	1	0	2	1	3	1	2	1	3	0	2	1	3	1	4	1	3	1	3	1	2	1	2	1	1	1	2	1	1	0	2	1	2	0	1	1	3	1	5
120	3	1	62	0	1	1	6	0	7	0	3	1	3	1	5	1	3	1	3	1	7	1	6	1	6	0	7	0	5	1	5	0	7	1	6	1	3	0	2	1	7	0	7	0	3	1	4	0	3
121	2	1	45	0	1	1	2	1	3	0	1	1	2	0	1	0	1	0	1	0	1	1	2	1	2	1	2	0	1	0	1	0	3	0	2	0	2	0	2	0	2	1	2	0	2	0	1	0	2
122	2	1	43	0	2	1	5	0	2	0	2	0	2	0	3	0	4	0	2	1	2	0	2	1	4	0	3	0	2	1	5	1	2	1	4	1	2	0	2	0	3	1	1	1	3	1	2	0	2
123	3	1	67	0	3	0	2	1	4	1	3	1	3	0	4	0	3	1	2	0	4	1	3	1	3	1	4	1	4	1	3	0	3	0	4	1	5	0	5	0	5	1	5	1	3	1	3	0	3
124	6	0	61	1	5	1	6	1	7	0	3	0	4	1	7	0	4	1	6	1	6	1	5	1	6	0	4	0	6	1	6	0	4	1	7	1	7	1	8	0	6	0	6	0	6	1	8	1	6
125	2	1	42	1	6	0	5	0	7	1	6	0	5	1	6	0	5	1	6	1	7	1	6	0	5	1	6	0	6	0	5	0	5	0	4	1	6	1	6	0	5	1	6	0	7	1	7	0	7
126	2	1	44	1	1	1	2	1	1	1	2	1	4	1	4	0	3	1	4	1	5	1	4	1	3	1	3	0	3	1	3	1	3	1	4	1	3	1	4	0	2	0	3	1	3	0	3	1	3
127	3	1	62	1	5	1	5	1	6	1	3	0	4	0	6	0	5	0	6	1	6	0	5	1	6	0	3	1	5	1	7	0	3	1	7	1	3	0	4	1	3	1	7	0	2	1	6	1	6
128	2	1	53	0	3	1	3	1	4	0	3	0	2	1	4	1	4	1	5	1	4	1	5	1	5	1	6	1	2	0	2	1	3	1	2	0	4	1	4	0	2	1	6	1	6	1	7	1	6
129	2	1	40	0	1	0	2	1	3	0	2	1	3	1	2	0	2	1	2	0	3	1	2	1	3	1	3	1	1	0	2	0	1	1	3	0	2	1	1	0	2	1	3	0	2	1	2	1	2
130	2	1	43	1	6	1	6	1	7	1	8	1	1	1	5	1	4	0	3	1	4	1	5	1	7	1	5	1	5	1	6	0	2	1	5	1	8	1	6	0	1	1	8	1	9	1	8	0	4
131	2	1	42	0	3	0	5	1	5	1	4	1	5	0	5	1	4	1	4	1	4	1	4	1	4	0	4	1	4	0	4	0	4	1	4	1	4	1	4	0	1	1	4	1	5	1	4	1	4
132	3	1	60	1	2	1	5	0	4	1	2	1	3	1	5	1	6	1	5	0	5	1	5	1	3	1	4	1	6	0	7	1	6	1	6	1	2	1	2	1	3	1	7	0	4	1	5	0	2
133	6	0	61	1	3	1	5	0	6	1	4	0	2	1	6	0	3	1	5	1	7	1	7	1	5	1	6	1	7	0	6	1	7	1	7	1	3	1	5	0	1	0	7	0	6	1	6	1	7
134	2	1	55	0	4	0	2	0	7	0	2	0	2	0	3	0	2	1	2	1	6	0	6	1	5	1	6	0	4	1	6	1	3	0	7	1	6	1	6	0	5	0	7	1	7	1	6	0	7
135	2	1	43	0	3	1	5	0	5	0	3	1	2	0	3	1	2	1	2	1	3	1	5	1	5	1	7	0	5	0	1	1	5	1	5	1	5	0	2	0	2	1	3	0	2	1	6	0	2
136	6	0	65	0	1	0	4	1	4	0	3	1	5	1	2	1	2	1	6	0	4	1	3	1	2	0	1	1	3	0	2	0	3	0	1	1	3	1	2	1	3	1	4	0	5	1	5	0	5
137	3	1	66	0	2	1	3	1	1	1	2	0	3	0	2	0	2	1	5	0	6	0	2	1	5	1	5	0	2	0	3	1	5	1	2	0	1	1	5	1	5	0	2	1	3	1	3	1	2
138	2	1	56	1	2	0	1	0	2	0	2	0	1	1	2	0	1	1	1	1	2	1	1	1	1	0	1	0	1	1	1	1	2	1	2	0	1	0	1	1	1	1	2	1	3	0	2	0	1
139	3	1	76	0	1	1	3	0	3	0	3	0	4	0	3	0	3	0	3	0	4	1	3	1	3	0	4	0	2	0	3	1	3	0	3	1	3	0	3	1	3	0	2	0	3	1	2	0	3
140	2	1	59	0	2	1	2	0	2	0	2	0	2	0	2	0	2	0	2	0	2	0	2	0	2	0	2	1	2	0	3	1	2	0	2	0	2	0	2	1	2	1	3	0	2	1	3	1	3
141	2	1	53	1	3	1	3	1	3	1	4	1	2	1	3	1	3	1	2	1	3	1	5	1	6	1	4	1	6	0	4	1	5	1	3	1	7	1	2	1	2	1	5	1	4	1	7	1	6
142	2	1	44	1	5	1	5	0	5	1	5	1	3	0	3	1	3	0	3	1	4	1	5	0	4	0	3	1	4	1	5	1	3	0	6	1	3	0	3	0	3	0	3	1	4	1	4	1	3
143	2	1	40	1	3	0	2	0	2	0	2	1	2	0	2	1	3	0	2	0	2	1	3	1	2	0	3	1	2	1	5	1	3	1	3	0	2	0	2	1	3	0	2	1	3	1	2	1	2
144	2	1	42	0	3	0	3	1	3	0	2	1	3	1	3	1	2	0	3	1	3	1	5	1	3	1	4	1	3	0	4	0	3	1	5	1	5	1	4	0	3	1	4	0	3	1	5	1	4
145	6	0	75	1	3	1	2	0	4	1	2	1	4	1	1	1	1	1	4	1	1	1	1	1	4	1	6	0	4	0	3	0	1	0	2	1	4	1	1	0	4	0	4	1	4	0	1	0	2
146	2	1	58	0	2	0	1	1	3	1	3	0	1	0	2	1	2	0	1	0	2	1	3	1	2	0	1	0	2	1	2	1	2	0	2	0	1	1	2	0	2	1	3	0	1	0	1	1	2
147	2	1	46	0	2	1	4	1	3	1	2	0	1	0	1	0	2	1	2	0	1	0	1	1	1	0	1	0	1	0	2	0	2	0	2	1	2	1	2	0	1	1	2	0	1	0	2	1	3
148	5	0	54	1	3	1	4	1	2	1	4	1	3	0	2	0	5	1	2	1	1	1	3	1	3	1	1	0	2	0	3	1	4	1	5	1	6	1	3	0	4	1	3	0	5	0	3	0	3
149	2	1	58	1	1	0	1	1	2	0	1	1	2	1	2	1	2	0	1	0	2	1	3	1	3	1	3	1	2	1	2	1	2	1	4	0	2	1	2	1	1	1	2	1	2	1	4	1	2
150	2	1	49	0	1	1	2	0	3	1	3	1	1	1	2	0	2	1	2	1	1	1	2	1	2	1	2	0	2	1	2	0	1	0	2	1	1	1	2	0	2	0	4	1	3	1	3	0	2
151	2	1	41	1	2	1	3	0	2	0	3	0	1	1	2	0	2	1	2	0	2	1	3	1	2	0	1	1	1	0	3	1	1	1	2	0	1	1	3	1	1	1	3	0	2	1	3	1	1
152	3	1	67	0	1	0	3	1	3	1	4	1	1	1	4	0	2	1	2	0	1	1	4	1	3	0	1	0	2	0	4	0	3	1	3	1	3	1	5	1	4	1	3	0	2	1	2	1	3
153	2	1	50	1	4	1	3	1	3	0	3	1	2	0	2	0	2	1	4	1	4	1	5	0	2	1	4	1	3	1	5	1	4	1	4	1	1	0	2	1	4	1	4	0	4	1	2	0	4
154	2	1	40	1	5	1	4	1	5	1	4	1	1	1	4	0	1	1	5	1	1	1	4	1	5	0	1	1	5	1	6	1	1	1	1	1	4	1	4	0	1	0	6	0	5	1	6	0	1
155	2	1	41	1	3	0	2	1	4	1	2	0	4	1	5	1	5	1	6	1	6	0	3	1	7	1	8	1	6	0	7	1	7	1	8	0	5	1	7	0	5	1	7	1	7	1	4	1	5
156	5	0	55	1	5	1	3	1	2	0	3	1	5	1	5	1	6	1	6	1	6	1	3	1	5	0	6	1	6	1	6	1	6	0	5	1	2	1	6	1	6	0	6	0	2	1	6	1	6
157	5	0	45	0	1	1	3	1	4	1	4	1	2	1	4	1	4	1	4	1	3	1	4	1	4	1	4	0	4	0	4	0	4	1	4	1	4	1	4	1	4	0	4	0	2	1	5	1	2
158	5	0	40	0	2	1	3	0	5	1	3	1	2	1	2	1	3	1	3	1	4	1	5	1	5	1	2	1	2	1	2	1	2	1	3	1	3	1	3	1	4	1	3	1	4	1	5	1	4
159	5	0	41	1	1	1	2	1	2	1	2	1	3	1	3	1	3	1	2	1	3	1	5	1	5	1	5	1	6	1	5	1	6	1	6	1	2	1	6	1	3	0	2	1	2	1	4	1	6
160	5	0	41	0	3	1	4	1	5	1	3	1	5	1	5	0	1	1	2	1	5	1	5	1	6	1	3	0	5	1	3	1	5	1	5	1	3	1	3	1	4	1	5	1	6	1	3	0	5
161	4	0	28	1	2	0	1	0	4	1	3	1	3	1	5	1	4	1	4	1	6	1	4	1	3	1	3	1	5	1	1	1	4	1	4	1	2	1	4	1	4	1	3	1	3	1	3	1	4
162	4	0	30	0	3	1	2	1	6	1	2	1	2	1	4	1	2	1	2	1	2	1	5	1	3	1	6	0	7	1	2	0	6	0	5	1	2	1	2	1	2	0	4	1	4	1	5	0	4
163	4	0	35	1	1	0	3	0	1	1	2	1	1	1	4	1	3	0	1	1	4	1	1	1	1	1	1	1	3	0	1	1	2	1	2	1	4	1	3	1	3	0	3	0	3	1	2	1	3
164	4	0	25	0	1	1	2	1	4	1	2	1	1	1	2	1	1	1	2	1	1	1	3	1	2	1	1	1	2	1	2	1	2	1	2	1	1	1	2	1	1	0	1	1	2	1	2	1	2
165	4	0	33	1	3	1	5	0	6	1	3	1	3	1	4	1	2	1	2	1	3	1	3	1	4	1	5	0	3	1	4	1	5	1	3	1	4	1	3	1	5	1	4	0	6	1	4	1	5
166	1	1	37	1	6	1	7	1	7	1	6	1	5	1	7	1	8	1	8	1	7	1	7	1	6	1	8	1	8	1	7	1	5	1	5	1	6	1	7	1	7	1	6	1	8	1	7	1	7
167	4	0	28	0	3	1	4	0	4	1	3	1	3	1	4	1	5	1	5	1	5	1	4	1	5	1	4	1	4	1	4	1	3	0	4	1	3	1	5	1	5	0	3	1	4	1	4	1	3
168	1	1	29	0	2	0	5	1	7	1	3	1	8	1	8	1	9	1	9	1	9	1	6	1	6	0	9	0	9	1	7	0	5	1	8	1	7	1	6	1	9	1	6	1	7	1	7	1	7
169	4	0	30	1	1	1	1	0	2	1	1	1	2	1	2	1	1	1	2	1	2	1	2	1	2	1	2	1	2	1	2	1	2	1	1	1	2	1	2	1	3	0	2	1	2	1	1	0	2
170	4	0	38	1	4	1	6	0	4	0	5	1	3	1	6	0	3	1	4	1	4	1	5	1	6	0	4	1	4	1	3	1	4	1	5	1	6	1	5	0	3	0	3	0	2	1	6	0	6
171	4	0	28	1	5	1	7	1	6	1	8	1	6	1	5	1	6	1	7	1	5	1	6	1	6	1	7	1	6	1	7	1	6	1	8	1	8	1	5	1	6	1	5	1	5	1	6	1	6
172	4	0	27	1	4	1	6	1	5	1	5	1	6	1	5	1	5	1	7	1	6	1	5	1	5	1	4	1	5	1	3	1	4	1	5	1	5	1	5	1	5	1	5	1	4	1	3	1	6
173	1	1	25	1	6	1	6	1	6	1	6	1	3	1	4	1	3	1	3	0	1	1	1	1	5	0	1	1	5	1	2	1	6	1	6	1	5	1	3	0	1	0	1	1	4	0	2	0	2
174	4	0	22	1	3	1	5	1	6	1	5	0	5	1	6	1	8	1	6	1	6	1	5	1	5	0	5	1	8	1	5	1	6	1	8	1	7	1	6	1	6	1	8	1	5	1	6	1	7
175	4	0	21	1	4	1	4	1	5	1	2	1	2	1	5	1	4	1	5	1	3	1	1	0	2	1	5	1	6	1	6	1	5	0	6	0	2	1	3	1	4	1	4	1	3	1	5	1	5
176	4	0	28	1	6	1	5	1	6	1	3	1	3	1	3	0	2	1	4	1	5	1	6	1	5	1	7	1	6	1	7	1	4	1	5	1	4	1	4	1	6	1	6	1	6	1	5	1	5
177	4	0	23	1	3	1	2	1	7	1	6	1	5	1	6	1	5	1	4	1	7	1	7	1	5	1	7	1	5	1	2	0	2	1	8	1	6	1	4	1	5	1	8	1	7	1	7	1	7
178	1	1	24	1	1	1	5	0	5	1	5	0	2	1	5	1	6	1	6	1	8	1	3	1	6	1	8	1	5	0	5	0	3	1	5	1	3	1	3	1	5	0	3	1	3	1	3	1	5
179	4	0	28	1	3	1	3	1	5	1	4	1	6	1	6	1	5	1	5	1	5	1	5	1	4	1	4	1	3	0	2	1	5	1	4	1	8	1	4	1	7	1	6	1	7	1	6	1	5
180	1	1	23	1	5	1	2	1	6	1	5	0	1	1	5	1	3	1	6	0	1	1	8	1	7	1	5	1	6	0	4	1	1	0	1	0	2	0	5	1	3	0	1	0	2	1	5	1	2
181	4	0	35	0	1	1	2	1	6	0	4	0	2	0	2	0	1	1	2	0	2	1	1	1	3	1	4	1	3	1	3	0	2	1	3	1	2	0	1	0	1	1	5	1	3	1	4	0	2
182	4	0	39	1	4	1	4	1	1	1	2	0	4	0	5	1	3	1	5	1	7	0	1	0	3	1	5	0	3	1	3	1	2	1	1	0	1	0	1	0	1	1	6	0	3	1	1	1	4
183	1	1	28	1	2	0	2	1	4	1	4	0	3	1	2	0	2	0	4	0	3	1	5	0	2	0	3	1	2	1	3	0	5	1	4	1	2	0	2	0	2	0	2	1	3	1	4	1	3
184	1	1	22	0	4	1	5	1	4	1	5	1	4	1	4	1	4	1	4	1	5	1	4	1	4	1	4	1	4	1	5	0	4	1	4	1	5	1	4	1	4	0	4	1	4	1	5	0	3
185	1	1	32	1	3	1	6	1	5	1	6	1	8	1	8	1	9	1	8	1	7	1	5	1	6	1	7	1	5	0	4	1	5	1	3	1	7	1	7	1	8	1	5	0	5	1	3	1	4
186	4	0	31	0	5	1	6	0	5	1	7	0	1	1	2	1	2	0	1	0	1	1	5	1	7	0	1	1	2	1	6	0	3	1	6	1	7	1	4	1	4	1	5	1	6	1	5	1	1
187	4	0	23	1	1	1	4	1	5	1	5	1	3	1	3	0	1	1	2	1	7	1	6	1	5	1	2	1	4	1	7	1	6	1	7	1	7	1	4	1	3	1	4	1	3	1	7	1	1
188	4	0	29	0	5	1	4	0	7	1	8	1	8	1	7	0	4	1	5	0	8	1	7	1	5	0	8	0	5	1	6	0	7	0	7	1	3	1	5	0	5	0	8	1	8	1	4	1	6
189	4	0	26	0	1	1	1	0	2	1	3	1	6	1	6	1	8	1	5	1	6	1	5	1	5	1	4	1	5	1	5	0	5	1	4	1	9	1	5	1	8	1	7	1	5	1	4	0	5
190	4	0	20	0	7	1	6	0	1	1	4	1	6	1	4	1	3	1	3	1	3	1	4	1	5	1	2	1	1	0	3	0	3	1	6	1	7	1	2	1	2	1	8	1	3	1	5	0	2
191	4	0	22	1	3	1	3	0	4	1	6	1	3	1	6	1	4	1	6	1	6	1	2	1	3	1	3	1	4	1	5	1	6	1	4	0	3	1	5	0	2	0	3	1	2	0	1	1	5
192	1	1	23	1	2	1	4	1	6	1	2	1	3	1	3	1	4	1	2	0	5	1	2	1	6	1	5	1	4	1	1	1	7	1	2	1	2	1	2	1	2	1	3	1	2	1	2	1	3
193	1	1	26	0	1	0	1	1	4	1	3	1	2	1	4	1	1	1	4	1	3	1	2	0	1	1	6	0	4	0	3	1	5	1	6	1	4	1	2	0	1	1	5	1	3	1	4	1	2
194	1	1	35	1	3	1	4	0	5	1	6	1	5	1	7	1	6	1	8	0	6	1	4	1	7	1	7	1	7	1	5	1	7	1	8	1	4	1	6	1	5	1	7	0	6	0	5	1	6
195	4	0	28	1	4	1	3	0	7	1	6	1	4	1	6	1	3	1	7	1	7	1	5	1	6	0	5	1	6	1	5	1	6	1	6	1	6	1	5	1	7	1	5	0	5	1	6	1	3
196	4	0	29	0	4	1	6	1	5	1	3	1	6	1	6	1	6	1	6	1	4	1	7	1	7	1	7	0	3	1	4	1	3	1	3	1	7	1	5	1	6	1	6	0	6	1	5	0	3
197	4	0	30	0	3	1	6	0	6	1	5	0	1	1	5	0	1	1	5	1	4	1	5	1	4	0	4	0	5	1	5	0	1	1	6	1	6	0	1	1	1	0	5	1	2	1	5	0	1
198	4	0	32	1	3	1	2	0	5	1	1	0	1	1	3	1	6	1	5	0	4	1	5	1	6	1	1	0	6	1	4	0	5	1	5	1	7	1	2	1	7	0	5	1	3	1	5	0	4
199	4	0	35	0	5	1	3	1	6	1	6	0	7	1	5	0	6	0	5	0	3	1	4	1	5	1	5	1	6	1	5	0	3	1	6	0	2	1	5	0	4	1	5	0	3	1	5	1	5
200	4	0	28	1	2	1	3	1	3	1	3	0	1	1	1	0	1	0	1	1	2	1	2	1	3	1	2	1	2	1	1	0	2	1	2	1	2	0	1	1	3	1	3	1	2	0	1	1	1
201	4	0	22	0	1	1	2	1	6	0	1	0	1	0	3	1	3	1	1	1	2	1	3	1	3	0	4	0	5	1	2	0	4	0	3	0	1	1	3	0	1	0	3	0	2	1	2	0	3
202	4	0	22	1	2	1	3	1	2	1	3	1	4	1	1	1	4	1	5	1	5	1	3	0	2	1	6	1	6	1	3	1	5	1	2	1	3	1	4	1	3	0	4	1	3	1	5	1	6
203	4	0	27	1	1	1	1	0	2	0	1	1	2	1	2	1	2	1	2	1	3	0	1	1	2	1	3	0	1	0	1	1	2	0	1	1	3	0	1	1	1	0	2	1	2	0	1	0	1
204	4	0	22	1	2	1	3	1	3	1	4	1	3	1	4	1	4	1	5	1	3	1	4	1	5	1	4	0	1	1	5	1	5	1	2	1	6	0	2	1	5	1	6	1	6	1	6	1	5
205	1	1	22	1	4	0	1	1	4	1	3	1	4	1	5	1	4	1	4	1	5	1	4	1	2	1	7	1	4	1	4	1	3	0	1	1	5	1	5	0	5	0	2	1	3	1	5	1	6
206	4	0	28	1	3	1	2	0	3	1	3	1	1	1	3	1	2	1	3	1	3	1	3	1	2	1	3	1	4	0	2	1	4	1	2	1	2	1	3	1	2	1	2	1	3	1	3	1	3
207	1	1	29	1	2	1	4	1	5	1	6	1	2	1	2	1	2	1	6	1	5	1	2	1	4	1	5	1	2	0	2	1	2	1	2	1	2	1	6	0	2	0	3	1	5	0	2	1	4
208	1	1	24	1	5	1	5	0	5	1	5	1	1	0	1	0	1	1	3	0	1	0	1	1	5	1	7	1	1	1	1	0	5	1	1	1	6	1	1	0	1	0	5	1	5	0	2	0	3
209	4	0	21	0	1	1	3	1	3	0	1	1	2	1	1	0	1	0	1	0	1	0	3	0	1	0	1	0	2	1	2	1	2	0	2	1	2	0	2	1	2	0	2	1	3	0	1	0	1
210	1	1	25	1	2	1	3	1	2	1	2	1	2	1	4	1	3	1	3	1	3	0	1	1	2	1	3	0	2	1	4	0	3	0	7	1	4	0	2	1	2	0	5	1	5	1	4	0	7
211	4	0	28	1	5	1	4	1	6	1	6	1	6	1	7	1	8	1	7	1	6	1	5	1	5	1	6	1	6	1	5	1	5	1	5	1	4	1	4	1	6	1	5	0	5	1	4	1	4
212	4	0	35	1	3	0	6	0	5	1	5	0	5	1	6	0	4	1	7	0	5	1	7	0	3	0	6	0	3	0	7	1	6	1	6	1	6	1	5	1	6	1	6	1	6	1	3	0	6
213	4	0	29	0	1	1	2	0	3	0	1	1	3	1	6	1	4	1	6	1	5	1	8	0	1	1	6	1	8	1	8	1	8	0	1	0	1	1	9	1	7	1	7	0	1	1	7	1	7
214	4	0	33	1	5	1	6	0	6	0	5	1	4	1	5	1	4	1	5	0	2	0	3	0	4	1	5	0	6	1	4	0	4	0	3	1	6	1	2	0	2	1	4	0	4	0	4	0	4
215	4	0	31	0	3	1	6	1	5	1	3	1	3	1	5	1	5	1	5	1	4	1	5	1	6	1	6	1	5	1	5	1	5	0	4	1	5	1	3	1	6	0	3	1	3	1	3	0	5
216	1	1	23	1	7	1	7	1	8	1	7	1	6	1	6	1	6	1	6	1	6	1	6	1	7	1	8	1	6	1	7	0	5	0	8	1	7	1	7	1	4	0	6	1	8	1	5	0	7
217	1	1	31	0	2	1	3	1	2	0	2	1	1	1	2	1	2	1	2	1	1	1	3	1	2	0	1	1	2	0	1	0	2	1	2	1	2	1	1	1	3	0	1	1	1	1	1	1	1
218	1	1	21	1	2	1	6	1	4	1	6	1	6	1	7	1	3	1	5	1	6	1	7	1	8	1	5	1	8	1	3	1	6	1	8	1	7	1	3	1	9	1	5	1	6	1	3	1	5
219	1	1	26	1	2	0	3	1	2	1	3	1	4	1	5	0	5	1	4	1	5	1	5	0	2	1	6	1	5	1	2	0	6	1	5	0	3	1	4	1	7	1	5	1	4	1	4	1	6
220	1	1	24	1	4	1	6	0	6	0	1	1	6	0	1	1	1	1	5	1	4	0	1	1	6	1	5	0	1	1	7	0	1	0	2	1	7	0	1	1	6	1	6	1	6	0	1	0	1
221	1	1	34	0	2	1	2	0	1	1	1	0	3	1	6	1	6	0	7	1	5	0	1	1	3	1	5	0	4	0	1	1	4	1	3	1	1	0	3	0	1	1	3	0	1	0	2	0	1
222	1	1	28	0	2	1	3	1	5	1	6	1	1	1	2	1	2	0	1	1	2	1	3	1	5	1	5	0	1	1	6	0	1	0	2	1	3	1	1	1	1	1	5	1	6	1	7	1	4
223	1	1	25	1	4	1	1	0	5	1	2	1	1	1	2	1	2	1	2	1	3	0	2	0	1	1	2	0	1	1	2	1	5	1	3	1	4	0	2	1	2	0	2	1	3	1	2	1	6
224	1	1	32	1	3	0	1	1	4	1	2	1	1	1	4	1	3	1	5	1	5	1	5	1	5	1	6	1	5	0	1	1	5	1	6	1	1	1	3	0	1	1	5	1	4	1	1	1	3
225	1	1	25	1	2	1	4	1	3	0	1	1	5	1	4	1	5	0	1	1	1	1	6	1	7	0	2	1	3	0	4	1	3	1	5	1	5	0	1	0	1	0	4	1	6	1	6	1	5
226	1	1	25	1	5	1	6	0	6	1	6	0	1	1	6	1	1	1	2	1	5	1	6	1	7	1	3	1	3	1	6	0	7	1	7	1	6	0	3	1	2	1	5	0	3	1	7	1	6
227	1	1	26	1	5	1	4	1	5	1	4	1	1	1	4	0	1	1	5	1	1	1	4	1	5	0	1	1	5	1	6	1	1	1	1	1	4	1	4	0	1	0	6	0	5	1	6	0	1
228	1	1	27	0	1	1	3	0	2	1	1	0	1	0	1	0	1	0	1	0	1	1	2	0	1	0	1	0	1	1	3	1	1	1	2	1	2	0	1	1	1	1	3	1	2	1	3	0	2
229	1	1	30	1	3	0	2	1	3	1	2	1	2	1	3	1	4	1	4	1	3	1	2	1	3	1	5	1	4	1	3	1	5	1	5	1	4	1	4	1	4	1	5	1	4	1	4	1	5
230	1	1	25	0	1	1	3	1	4	1	3	1	2	0	1	1	2	1	5	1	6	1	4	1	4	1	4	0	3	1	5	1	3	0	5	1	5	0	3	0	1	0	5	1	6	1	3	0	1
231	1	1	21	0	2	1	2	0	3	1	2	1	1	0	1	0	2	1	3	1	4	1	5	1	6	1	2	1	4	1	6	1	4	1	5	1	4	1	3	1	2	1	2	1	6	1	5	1	2
232	1	1	26	1	6	0	3	0	2	1	6	1	6	1	6	0	1	0	3	1	2	1	2	0	2	0	2	0	5	0	6	0	4	1	5	1	3	1	3	0	3	0	3	1	2	1	4	1	3
233	1	1	25	1	1	0	1	1	2	1	2	0	1	1	2	1	1	1	1	1	3	1	5	1	5	1	5	1	6	1	5	1	5	0	5	1	5	1	1	0	1	1	7	1	3	1	6	0	2
234	1	1	21	1	2	1	3	1	2	0	2	1	1	1	3	0	1	1	3	1	3	1	3	1	1	1	4	1	3	1	2	1	3	0	4	1	2	1	3	1	5	0	2	1	5	0	1	0	3
235	1	1	25	1	2	1	4	0	3	1	4	1	1	1	3	1	2	1	3	0	2	1	4	1	3	1	6	1	3	1	4	1	2	1	3	1	5	1	4	1	5	1	3	1	4	1	5	1	5
236	1	1	26	1	4	1	4	1	5	1	4	1	5	1	4	0	5	1	6	1	5	1	5	1	4	1	4	1	6	1	6	1	6	1	5	1	5	1	4	1	5	0	4	1	5	1	5	1	5
237	1	1	25	0	2	0	2	1	5	0	3	1	7	1	7	1	7	1	6	1	7	1	2	1	1	1	6	1	6	0	3	1	5	1	5	1	2	1	6	1	6	1	4	0	2	1	2	1	5
238	1	1	28	1	4	1	3	1	6	1	4	1	5	1	5	1	4	1	4	1	6	1	6	1	4	1	5	1	4	1	6	1	3	1	4	1	3	1	2	1	2	1	7	1	4	1	6	1	7
239	1	1	38	1	4	1	4	0	5	1	5	1	3	1	5	1	3	1	4	1	5	1	6	1	7	1	5	1	5	1	6	1	6	0	2	1	6	1	4	1	4	1	3	1	4	1	5	1	5
240	1	1	26	1	3	1	4	0	5	1	5	1	4	1	5	1	5	1	6	1	6	1	4	1	5	1	3	0	2	1	5	0	1	0	5	1	5	1	6	1	5	0	5	1	5	1	6	0	1
	C: citric acid
	F: caffeine
	N: sodium chloride
	S: sucrose
	Number: quadrant
[truncated: 146 more columns]
