# Supplementary material for: Influence of age and sex on taste function of healthy subjects
Source: PLoS One. 2020 Jun 12;15(6):e0227014. doi: 10.1371/journal.pone.0227014 (PMC7292410; doi:10.1371/journal.pone.0227014)
Supplement: S2 Data — (XLSX) [file pone.0227014.s002.xlsx]

## Sheet: 工作表1
Tests of Normality					Tests of Normality
whole mouth test	Kolmogorov-Smirnov					Kolmogorov-Smirnov
	Statistic	df	Sig.			Statistic	df	Sig.
Pleasantness S1	0.13069	240	1.08486e-10		Quad Test	0.0816347	240	0.000537848
Pleasantness S2	0.112896	240	7.49398e-08		C1	0.170858	240	8.08035e-19
Pleasantness S3	0.125299	240	8.81126e-10		C2	0.144454	240	3.30142e-13
Pleasantness S4	0.101611	240	2.71093e-06		C3	0.176425	240	3.91836e-20
Pleasantness S5	0.0919671	240	4.1287e-05		C4	0.146435	240	1.35936e-13
Pleasantness A1	0.112662	240	8.10797e-08		C	0.0955868	240	1.54163e-05
Pleasantness A2	0.106	240	7.06813e-07		S1	0.242665	240	2.76762e-39
Pleasantness A3	0.101198	240	3.06523e-06		S2	0.346456	240	2.55027e-82
Pleasantness A4	0.132362	240	5.55378e-11		S3	0.32291	240	3.6673e-71
Pleasantness A5	0.146385	240	1.39021e-13		S4	0.242426	240	3.33307e-39
Pleasantness C1	0.142874	240	6.63398e-13		S	0.16791	240	3.84554e-18
Pleasantness C2	0.131299	240	8.51183e-11		F1	0.186079	240	1.60371e-22
Pleasantness C3	0.133301	240	3.79726e-11		F2	0.248945	240	1.95074e-41
Pleasantness C4	0.127816	240	3.3553e-10		F3	0.247438	240	6.48039e-41
Pleasantness C5	0.149154	240	3.93659e-14		F4	0.180537	240	3.91542e-21
Pleasantness N1	0.239791	240	2.55452e-38		F	0.105029	240	9.56897e-07
Pleasantness N2	0.173832	240	1.62546e-19		N1	0.132695	240	4.85622e-11
Pleasantness N3	0.122968	240	2.11306e-09		N2	0.176566	240	3.6238e-20
Pleasantness N4	0.0956642	240	1.50878e-05		N3	0.143118	240	5.95837e-13
Pleasantness N5	0.149128	240	3.98384e-14		N4	0.133968	240	2.89372e-11
Intensity S1	0.121424	240	3.7348e-09		N	0.0766657	240	0.00162432
Intensity S2	0.114111	240	4.96143e-08		Intensity C1	0.0525185	240	.200*
Intensity S3	0.121867	240	3.17492e-09		Intensity C2	0.0728644	240	0.00357496
Intensity S4	0.102849	240	1.86767e-06		Intensity C3	0.079514	240	0.000870927
Intensity S5	0.131763	240	7.06892e-11		Intensity C4	0.0642971	240	0.0176682
Intensity A1	0.105805	240	7.51262e-07		Intensity C	0.0514054	240	.200*
Intensity A2	0.102579	240	2.02667e-06		Intensity S1	0.0615619	240	0.02792
Intensity A3	0.115358	240	3.23321e-08		Intensity S2	0.0775345	240	0.00134702
Intensity A4	0.103791	240	1.40181e-06		Intensity S3	0.0687355	240	0.00796576
Intensity A5	0.119416	240	7.73663e-09		Intensity S4	0.0686626	240	0.00807505
Intensity C1	0.11548	240	3.10011e-08		Intensity S	0.0489585	240	.200*
Intensity C2	0.106945	240	5.2471e-07		Intensity F1	0.0987375	240	6.30707e-06
Intensity C3	0.0807418	240	0.000660086		Intensity F2	0.0931643	240	2.99543e-05
Intensity C4	0.0877475	240	0.000123068		Intensity F3	0.111417	240	1.22924e-07
Intensity C5	0.131707	240	7.22826e-11		Intensity F4	0.0783322	240	0.00113174
Intensity N1	0.129018	240	2.10002e-10		Intensity F	0.0694002	240	0.00702924
Intensity N2	0.124486	240	1.19807e-09		Intensity N1	0.0667558	240	0.0114587
Intensity N3	0.092128	240	3.9556e-05		Intensity N2	0.0677921	240	0.00948852
Intensity N4	0.0924728	240	3.60755e-05		Intensity N3	0.0891624	240	8.59064e-05
Intensity N5	0.123893	240	1.49662e-09		Intensity N4	0.0922964	240	3.78175e-05
					Intensity N	0.0652025	240	0.0151001
