# Supplementary material for: Influence of age and sex on taste function of healthy subjects
Source: PLoS One. 2020 Jun 12;15(6):e0227014. doi: 10.1371/journal.pone.0227014 (PMC7292410; doi:10.1371/journal.pone.0227014)
Supplement: S3 Data — (XLSX) [file pone.0227014.s003.xlsx]

## Sheet: whole mouth test
Subject No	Group	Sex: o=female; 1=male	Age (year old)	S2 score	Pleasantness rating	Intensity rating	C3 score	Pleasantness rating	Intensity rating	A1 score	Pleasantness rating	Intensity rating	N4 score	Pleasantness rating	Intensity rating	C4 score	Pleasantness rating	Intensity rating	N5 score	Pleasantness rating	Intensity rating	S3 score	Pleasantness rating	Intensity rating	A2 score	Pleasantness rating	Intensity rating	N3 score	Pleasantness rating	Intensity rating	A5 score	Pleasantness rating	Intensity rating	C2 score	Pleasantness rating	Intensity rating	S1 score	Pleasantness rating	Intensity rating	A3 score	Pleasantness rating	Intensity rating	S4 score	Pleasantness rating	Intensity rating	N1 score	Pleasantness rating	Intensity rating	C5 score
1	6	0	62	1	8	2	1	7	2	1	6	5	1	8	5	1	5	2	1	4	9	1	6	6	1	5	2	1	6	5	1	7	5	1	6	3	1	6	2	1	6	2	1	5	5	1	8	2	1
2	6	0	67	1	8	2	1	2	2	0	2	2	1	2	8	1	2	2	1	1	9	1	8	5	1	2	5	1	5	5	0	1	3	1	2	2	1	8	2	1	5	3	1	1	9	1	5	2	1
3	6	0	70	1	6	3	1	4	5	0	4	2	1	2	7	1	2	8	1	1	9	1	3	5	1	3	6	1	3	6	0	1	9	1	2	5	1	6	3	0	2	9	1	2	9	1	6	2	1
4	5	0	55	1	8	4	1	4	4	1	6	5	1	4	6	1	2	7	1	2	8	1	8	8	1	2	8	0	2	8	1	1	9	1	2	7	1	7	6	1	3	6	1	4	7	1	5	4	1
5	5	0	43	1	3	3	1	3	3	1	3	3	1	4	2	1	4	3	1	4	5	1	6	5	1	4	5	1	5	5	1	3	6	1	4	6	1	5	5	1	4	3	1	7	6	1	5	5	1
6	5	0	41	1	8	5	0	2	1	1	7	8	1	4	3	1	5	3	1	5	6	1	6	6	1	3	2	1	4	3	1	8	8	0	2	1	1	4	3	1	7	7	1	6	6	1	2	2	1
7	5	0	44	1	9	3	0	6	3	1	6	3	1	6	2	0	6	2	1	6	3	1	6	2	0	5	2	1	5	2	1	5	3	0	5	1	1	5	1	0	5	3	1	6	4	1	5	1	1
8	2	1	48	1	7	5	1	7	2	1	6	3	1	4	6	1	3	3	1	2	7	1	6	7	1	6	2	1	5	5	1	2	7	1	8	1	1	8	5	1	3	7	1	5	7	0	6	5	1
9	6	0	62	1	8	3	1	5	3	1	5	3	1	5	5	1	2	6	1	2	8	1	2	8	0	2	6	1	6	5	0	1	9	1	4	2	1	7	2	0	3	4	1	2	8	1	5	3	1
10	5	0	42	1	7	3	1	3	7	1	4	5	1	2	7	1	1	8	1	2	7	1	4	7	0	4	3	1	3	6	1	2	7	1	2	6	1	3	3	1	3	3	1	3	7	1	4	4	1
11	6	0	64	1	2	8	1	2	8	0	1	9	1	1	9	1	1	9	1	1	9	1	1	9	0	1	9	1	2	7	0	1	9	1	2	6	1	2	6	1	5	3	1	1	9	1	1	5	1
12	6	0	71	1	6	3	1	2	5	1	5	3	1	2	5	1	2	9	1	1	9	1	2	5	1	2	8	1	6	3	1	1	9	1	2	3	1	6	3	1	2	8	1	1	9	1	6	2	1
13	5	0	55	1	5	3	1	3	3	1	4	5	1	2	6	1	3	6	1	3	6	1	6	6	1	5	5	1	4	5	1	3	7	0	5	5	1	6	4	1	4	6	1	4	8	1	4	3	1
14	5	0	44	1	5	3	1	5	3	1	6	3	1	4	2	1	3	3	1	4	2	1	4	3	1	3	7	1	2	3	1	4	6	1	2	3	1	2	6	1	2	4	1	6	3	1	1	5	1
15	5	0	49	1	8	5	1	4	2	1	3	13	1	2	2	1	2	3	1	3	3	1	7	5	1	2	2	1	2	2	1	3	5	1	4	3	1	6	5	1	2	5	1	6	6	1	4	2	1
16	3	1	66	1	5	5	0	3	5	1	5	3	1	2	8	1	1	9	1	1	9	1	2	5	1	2	8	1	2	6	1	1	9	1	5	3	1	5	3	1	2	9	1	1	9	1	5	3	1
17	3	1	69	1	7	5	1	7	5	0	7	3	0	7	5	1	7	5	1	3	6	1	7	5	1	7	3	1	7	3	1	5	6	1	5	3	1	7	3	0	7	5	1	7	5	1	7	2	1
18	5	0	58	1	8	3	1	4	2	1	4	3	1	2	6	1	2	6	1	1	8	1	6	6	1	6	3	1	3	5	1	3	6	1	3	3	1	7	3	1	3	6	1	2	7	0	4	2	1
19	3	1	65	1	7	2	1	4	2	1	4	2	1	4	3	1	4	3	1	4	5	1	7	5	1	3	3	1	5	2	1	5	5	1	5	2	1	5	2	0	4	3	1	6	5	1	2	2	1
20	5	0	44	1	7	7	1	7	7	1	6	7	1	1	9	1	6	7	1	1	9	1	1	9	1	1	9	1	6	6	1	1	9	1	6	6	1	6	6	1	4	5	1	1	9	1	5	5	1
21	3	1	66	1	2	2	1	6	3	0	3	2	1	6	5	0	3	5	1	3	5	1	7	5	0	3	3	0	6	5	1	3	5	1	7	2	0	2	5	0	6	5	1	6	5	0	6	3	1
22	6	0	63	1	3	6	1	4	5	1	7	5	1	2	5	1	2	8	1	2	7	1	2	6	1	6	5	1	4	4	1	1	8	1	4	3	1	4	4	1	3	5	1	2	6	1	5	3	1
23	6	0	64	1	7	5	0	3	2	0	3	2	1	3	6	1	2	8	1	1	9	1	3	8	0	1	9	1	5	5	0	1	9	0	6	5	1	6	3	0	2	6	1	6	3	1	6	3	1
24	5	0	50	1	3	3	1	2	3	1	6	5	1	2	7	1	2	6	1	1	9	1	2	6	1	5	5	1	2	6	1	5	5	1	5	4	1	4	2	1	7	6	1	2	7	1	4	3	1
25	6	0	68	1	6	3	1	2	3	1	4	3	1	4	6	1	3	3	1	2	6	1	6	6	1	7	3	1	7	5	1	2	7	1	5	5	1	7	5	1	7	5	1	2	7	0	2	2	1
26	5	0	55	1	5	3	1	3	5	1	2	7	1	4	3	1	3	2	1	3	5	1	7	5	1	4	2	1	5	2	1	2	6	0	5	1	1	5	2	1	3	5	1	6	5	1	5	1	1
27	6	0	63	1	7	3	0	8	1	1	8	3	1	8	5	0	8	5	1	8	2	1	8	3	1	7	3	1	8	3	1	6	6	1	8	2	1	8	3	1	8	3	1	7	5	0	8	3	1
28	5	0	53	1	7	3	1	5	5	1	6	2	1	2	7	1	7	3	1	2	9	1	2	8	1	7	2	1	7	5	1	2	7	1	5	3	1	7	2	0	2	3	1	2	8	0	5	1	1
29	6	0	67	1	5	5	0	5	3	1	3	5	0	3	3	1	5	3	1	1	9	1	5	3	0	6	3	1	5	3	0	2	9	0	7	2	1	7	2	1	3	7	1	6	3	0	6	2	1
30	3	1	72	1	7	5	1	2	6	1	2	7	1	2	8	1	3	5	1	2	7	1	5	5	1	4	5	1	6	5	1	2	7	1	2	5	1	7	2	1	3	7	0	3	8	1	3	7	1
31	6	0	63	1	5	3	1	2	2	0	3	2	1	5	5	1	2	5	1	3	7	1	5	2	1	3	3	1	5	2	1	5	3	0	5	1	1	7	2	1	3	2	1	5	6	1	3	2	1
32	3	1	60	1	6	2	1	5	3	1	3	5	1	3	5	0	3	4	1	2	7	1	7	6	1	3	5	1	5	5	1	3	5	1	2	3	1	2	2	1	5	2	1	5	7	1	2	3	1
33	3	1	88	1	6	3	1	3	6	1	3	2	1	5	6	1	2	8	1	1	9	1	7	5	1	1	9	1	7	3	1	1	9	1	3	7	1	7	3	1	5	3	1	7	3	1	7	5	1
34	5	0	49	1	7	6	1	3	5	1	3	5	1	2	7	1	3	5	1	2	7	1	5	6	1	3	5	1	3	5	1	2	7	1	4	4	1	5	4	1	2	6	1	5	6	1	4	4	1
35	5	0	50	1	8	5	1	7	7	1	7	6	1	6	6	1	6	5	1	6	7	1	3	7	1	6	8	1	6	6	1	4	7	1	4	4	1	4	5	1	6	5	1	2	6	1	1	3	1
36	3	1	62	1	8	2	1	6	4	1	6	5	1	5	5	1	5	5	1	6	4	1	8	6	1	6	5	1	6	5	1	5	6	1	4	3	1	7	3	1	4	5	1	6	6	1	4	3	1
37	5	0	58	1	4	5	1	5	5	1	5	5	1	5	5	1	5	6	1	5	7	1	7	3	1	5	5	1	5	7	1	5	8	1	5	6	1	5	5	1	5	5	1	6	6	1	5	5	1
38	5	0	51	1	6	2	1	4	3	1	6	3	1	4	5	1	2	7	1	2	8	1	3	7	1	6	3	1	4	3	1	4	5	1	3	3	1	6	2	1	6	2	1	3	6	1	6	3	1
39	2	1	53	1	6	3	1	3	6	1	3	3	1	5	6	1	2	7	1	2	8	1	7	7	1	4	3	1	5	3	1	3	7	1	3	3	1	5	3	1	5	5	1	6	7	1	5	3	1
40	6	0	65	1	6	7	1	2	4	1	5	6	1	2	8	1	2	5	1	1	8	1	8	3	1	3	6	1	2	6	1	1	9	1	2	3	1	7	2	1	2	7	1	6	3	0	4	5	1
41	6	0	63	1	6	5	1	7	3	1	6	5	1	3	6	1	7	5	1	2	6	1	2	6	1	4	6	1	7	5	1	3	7	1	6	5	1	5	5	1	4	6	1	4	6	1	5	5	1
42	6	0	67	1	7	5	1	4	3	0	2	7	1	1	8	1	4	6	1	4	5	1	7	7	0	3	5	0	6	2	1	2	7	1	5	5	1	7	5	0	2	6	1	6	7	0	5	2	1
43	5	0	49	1	8	2	1	4	4	1	7	5	1	4	5	1	7	5	1	6	5	1	6	4	1	6	4	1	4	6	1	2	6	1	6	2	1	7	5	1	3	3	1	4	4	1	6	3	1
44	3	1	67	1	7	5	1	1	8	0	2	7	1	3	5	1	2	7	1	2	7	1	8	7	1	2	7	1	3	5	1	2	8	1	4	4	1	8	2	0	2	8	1	7	6	1	3	3	0
45	3	1	75	1	7	3	0	6	5	1	7	5	1	5	6	1	5	5	1	5	6	1	7	7	1	6	6	1	6	5	1	4	6	1	6	3	1	6	5	1	4	7	1	5	7	1	8	3	1
46	6	0	64	1	6	3	1	5	4	1	8	3	1	8	3	1	4	4	0	7	3	1	6	5	1	5	5	1	6	4	1	7	5	1	5	4	1	5	5	1	8	3	1	5	5	1	6	2	1
47	2	1	55	1	7	6	1	3	7	1	4	6	1	5	7	1	2	7	1	5	8	1	8	7	1	6	6	1	6	3	1	3	7	1	2	4	1	6	5	1	3	5	1	6	8	1	5	2	1
48	6	0	63	1	7	2	1	6	3	1	5	3	1	5	6	1	1	9	1	1	9	1	6	7	1	2	4	1	5	3	1	1	9	1	1	7	1	7	4	1	3	6	1	1	9	1	5	4	1
49	3	1	71	1	6	2	1	4	5	1	3	3	1	7	5	1	3	5	1	4	3	1	7	5	0	3	7	1	5	2	1	2	7	1	4	5	1	5	3	1	4	6	1	7	6	1	3	3	1
50	3	1	60	1	4	6	1	4	3	1	3	6	1	2	7	1	3	5	1	2	7	1	6	5	1	3	5	1	3	5	1	3	6	1	4	3	1	4	3	1	3	6	1	6	7	1	4	1	1
51	6	0	84	1	7	3	0	5	3	1	5	3	1	5	5	1	5	5	1	7	5	1	5	5	0	7	3	1	7	3	0	5	5	0	7	3	1	7	3	0	7	5	1	7	5	1	7	5	1
52	3	1	88	1	7	7	1	3	3	1	3	3	1	3	7	1	3	7	1	2	8	1	5	7	1	5	5	1	3	5	1	6	7	0	5	2	1	5	5	0	5	5	1	5	7	0	3	3	1
53	5	0	56	1	6	3	1	6	2	1	6	2	1	8	3	1	4	2	1	6	2	1	8	2	0	4	2	1	8	2	1	8	3	1	4	2	1	8	3	1	8	3	1	8	4	1	8	2	1
54	5	0	51	1	7	3	1	2	3	1	8	5	1	4	5	1	2	6	1	3	6	1	7	6	0	2	3	1	7	5	1	8	7	1	7	7	1	6	3	1	4	5	1	7	7	1	8	3	1
55	5	0	41	1	5	5	1	2	6	1	5	5	1	5	5	1	1	8	1	4	7	1	4	6	1	4	6	1	5	4	1	3	7	1	4	7	1	6	3	1	5	5	1	3	7	1	5	3	1
56	5	0	52	1	4	5	1	3	2	1	7	3	1	6	5	1	6	3	1	4	3	1	2	5	1	8	6	1	6	3	1	2	7	1	2	2	1	6	3	1	2	5	1	1	7	1	5	2	1
57	3	1	66	1	7	7	1	2	8	1	4	5	1	3	7	1	1	9	1	1	9	1	5	8	1	3	7	1	5	5	1	1	9	1	4	5	1	6	4	1	4	6	1	4	8	1	6	1	1
58	3	1	69	1	8	6	1	3	5	0	1	6	1	2	6	1	3	4	1	2	7	1	8	6	1	2	5	0	2	6	0	2	7	1	2	5	1	7	6	1	2	7	1	8	8	1	2	3	1
59	6	0	73	1	7	3	1	5	3	1	6	3	1	7	5	1	3	5	1	6	6	1	6	5	0	7	6	1	7	6	1	5	6	1	5	6	1	6	5	0	4	6	1	5	5	0	5	4	1
60	5	0	59	1	5	5	1	5	4	1	6	5	1	5	7	1	5	6	1	4	8	1	5	7	1	5	6	1	5	5	1	3	7	1	5	5	1	5	5	1	4	5	1	2	8	1	5	5	1
61	6	0	66	1	7	5	1	5	1	1	6	3	1	8	6	1	4	5	1	3	7	1	8	7	1	3	6	1	6	5	1	3	6	1	2	6	1	6	4	1	4	3	1	8	7	1	5	2	1
62	6	0	61	1	4	3	1	3	3	1	4	2	1	6	5	1	3	4	1	3	6	1	3	6	1	3	6	1	6	2	1	2	7	1	3	3	1	4	3	0	3	6	1	2	7	1	4	3	1
63	3	1	76	1	6	3	1	4	3	0	6	3	0	4	3	1	4	3	1	4	5	1	7	6	1	6	3	1	6	3	0	7	6	1	4	5	1	6	3	0	7	6	1	7	6	1	4	3	1
64	3	1	61	1	6	3	1	5	5	0	5	5	1	3	6	1	2	6	1	2	6	1	6	6	1	4	5	1	4	5	1	2	6	1	3	5	1	6	2	0	2	6	1	7	6	1	6	6	1
65	5	0	56	1	4	2	1	4	4	1	6	3	1	3	4	1	3	6	1	3	6	1	4	5	1	6	3	1	5	3	1	4	6	1	4	3	1	7	3	1	3	7	1	2	7	1	7	2	1
66	6	0	64	1	8	5	1	4	4	1	5	4	1	3	3	1	3	7	1	3	7	1	7	6	1	2	5	1	4	6	1	2	7	1	2	6	1	7	6	1	2	6	1	4	7	1	5	2	1
67	3	1	76	1	7	5	1	5	3	0	6	3	1	3	5	1	5	4	1	4	6	1	6	5	1	4	4	1	3	3	1	4	6	1	6	2	1	4	2	1	4	4	1	6	6	1	6	2	1
68	2	1	58	1	6	2	1	5	1	1	5	3	1	4	4	1	4	1	1	3	5	1	6	5	1	3	6	1	5	2	1	2	7	1	4	2	1	7	3	1	2	7	1	6	7	1	7	1	1
69	6	0	70	1	4	3	1	4	6	1	6	6	1	4	5	1	3	3	1	4	6	1	6	6	1	3	6	0	3	3	0	2	7	1	3	3	1	6	5	0	2	6	1	7	6	0	6	1	1
70	6	0	63	1	8	5	1	3	5	1	2	2	1	3	3	1	2	3	1	2	6	1	8	5	1	2	2	1	4	2	1	3	5	1	3	2	1	7	5	1	3	2	1	8	3	1	6	2	1
71	3	1	64	1	8	3	0	5	5	1	7	7	1	5	3	1	7	6	1	4	3	1	7	6	0	8	8	0	7	5	1	7	7	1	6	5	1	7	7	0	7	7	1	8	8	0	7	6	1
72	3	1	67	1	6	6	1	4	5	1	4	3	1	2	6	1	2	6	1	3	6	1	4	5	1	4	5	1	6	5	1	2	7	1	3	5	1	6	5	1	6	5	1	3	6	1	8	2	1
73	2	1	58	1	8	7	0	4	4	0	4	4	1	4	4	1	3	3	1	4	4	1	7	6	1	3	5	1	6	5	1	2	7	1	3	3	1	7	6	0	2	7	1	6	5	1	8	2	1
74	2	1	56	1	6	3	1	4	4	1	5	4	1	2	6	1	2	6	1	2	6	1	6	6	1	4	5	1	3	6	1	2	7	1	4	5	1	5	4	1	4	6	1	3	7	1	5	5	1
75	2	1	56	1	4	5	1	4	4	1	5	5	1	5	5	1	4	5	1	4	5	1	6	5	1	6	5	1	5	5	1	6	6	1	4	5	1	6	3	1	6	4	1	6	5	1	6	2	1
76	6	0	63	1	6	2	1	5	2	1	4	4	1	4	4	1	5	6	1	3	8	1	7	6	0	4	4	1	4	6	1	1	9	0	2	2	1	5	4	1	2	6	1	4	6	1	4	5	1
77	5	0	59	1	6	3	1	4	4	1	4	3	1	4	5	1	4	4	1	4	6	1	6	6	1	4	7	0	4	4	1	2	7	1	4	3	1	4	3	1	2	7	1	6	6	1	5	3	1
78	3	1	78	1	8	7	1	7	2	1	6	6	1	3	7	1	4	4	1	3	3	1	7	7	1	3	3	1	2	3	1	4	3	1	5	3	1	7	7	1	6	6	1	8	7	1	2	2	1
79	5	0	55	1	4	3	1	4	3	1	5	5	1	3	3	1	3	4	1	3	7	1	4	6	1	4	6	1	3	7	1	2	7	1	4	4	1	6	5	1	3	6	1	2	7	1	5	5	1
80	6	0	67	1	5	6	1	4	3	1	4	5	1	3	3	1	6	9	1	6	3	1	3	5	1	2	3	1	3	2	1	2	7	1	3	5	1	4	5	1	3	5	1	2	5	1	3	3	1
81	5	0	44	1	6	3	1	3	2	1	5	3	1	3	6	1	2	6	1	1	7	1	6	5	1	4	5	1	5	5	1	1	7	1	4	4	1	5	2	1	3	5	1	6	6	1	5	3	1
82	6	0	66	1	8	5	1	7	3	0	7	3	1	6	3	1	5	4	1	4	4	1	8	5	0	4	5	1	6	4	1	2	6	1	5	5	1	7	6	1	3	7	1	7	7	0	5	1	1
83	5	0	40	1	4	4	1	2	6	0	6	6	1	6	7	1	2	6	1	6	7	1	3	7	1	5	5	1	5	2	1	3	7	1	4	3	1	4	4	1	4	3	1	3	6	1	5	2	1
84	3	1	64	1	7	5	1	4	4	1	4	3	1	4	4	1	3	4	1	4	5	1	6	5	0	2	3	1	4	4	0	2	6	1	3	4	1	5	4	0	3	5	1	6	6	1	4	3	1
85	3	1	68	1	7	6	1	5	2	1	2	2	1	2	2	1	2	2	1	2	2	1	7	6	1	6	6	0	2	2	1	5	5	1	2	2	1	6	6	1	6	6	1	8	7	1	2	2	1
86	6	0	80	1	7	5	1	4	5	1	7	6	1	5	5	1	4	5	1	5	5	1	6	5	1	5	5	1	6	6	1	4	6	1	5	5	1	7	4	0	4	5	1	4	6	1	7	5	1
87	6	0	66	1	6	5	1	4	4	1	4	3	1	1	8	1	4	8	1	1	9	1	4	6	0	3	7	1	3	6	1	2	7	1	6	5	1	7	5	0	3	6	1	2	7	1	4	5	1
88	6	0	63	1	7	5	1	3	6	1	7	4	1	3	6	1	2	7	1	2	7	1	7	7	1	4	6	1	5	4	1	4	5	1	3	6	1	5	5	1	5	4	1	5	5	1	5	3	1
89	5	0	57	1	6	5	1	3	3	1	3	6	1	2	7	1	3	3	1	2	8	1	4	5	1	2	6	1	4	5	1	1	7	0	4	3	1	7	3	1	2	7	1	3	7	1	6	3	1
90	3	1	76	1	5	5	0	4	4	1	5	5	1	5	5	1	5	5	1	6	5	1	5	5	1	4	4	1	5	5	1	3	6	1	4	4	1	6	4	1	4	4	1	6	5	1	6	3	1
91	5	0	59	1	6	3	0	4	2	0	3	3	1	2	4	1	4	3	1	3	5	1	6	5	0	3	4	1	4	3	0	2	4	0	6	3	1	6	5	0	4	4	1	4	4	1	6	5	1
92	6	0	69	1	7	3	1	4	3	1	5	4	1	4	4	1	2	5	1	3	5	1	2	7	0	2	7	1	4	4	1	2	7	1	2	5	1	3	3	0	2	2	1	2	7	1	2	5	1
93	6	0	62	1	8	4	1	7	5	1	6	3	1	3	6	1	6	6	1	4	6	1	6	6	1	3	3	1	6	3	1	2	7	1	6	2	1	8	3	1	4	2	1	3	6	1	7	2	1
94	3	1	62	1	7	3	1	6	4	1	6	4	1	4	5	1	4	5	1	3	6	1	6	6	1	4	6	1	4	4	1	4	6	1	3	6	1	6	5	1	4	6	1	5	6	1	4	4	1
95	2	1	56	1	6	3	1	3	5	0	3	7	1	2	8	1	3	3	1	2	9	1	7	5	1	3	2	0	3	5	1	2	8	0	6	2	1	6	3	0	3	6	1	6	6	0	3	3	1
96	3	1	66	1	8	5	1	3	4	1	3	5	1	2	7	1	1	8	1	1	8	1	6	7	1	3	3	1	5	5	0	2	8	1	5	1	1	5	5	1	2	7	1	7	6	0	4	4	1
97	5	0	59	1	6	5	1	3	3	1	4	3	1	2	7	1	3	3	1	1	7	1	6	5	1	6	5	1	4	6	1	2	7	1	5	2	1	8	2	1	3	5	1	2	7	1	8	2	1
98	3	1	63	1	4	4	1	3	4	1	5	6	1	5	4	1	4	5	1	4	6	1	7	7	1	4	5	1	3	5	1	4	5	0	3	5	1	6	7	1	6	6	1	6	6	1	5	4	1
99	3	1	61	1	4	3	1	5	5	1	6	3	1	6	5	0	1	9	1	5	6	1	6	5	1	6	5	1	6	3	1	4	6	1	6	6	1	6	3	1	5	5	1	7	6	1	7	2	1
100	2	1	56	1	9	3	1	6	3	1	8	3	1	8	3	1	7	5	1	6	6	1	7	6	1	6	6	1	8	2	1	3	8	1	7	3	1	7	2	1	4	7	1	5	7	1	5	2	1
101	6	0	63	1	7	3	1	7	3	1	7	3	1	7	2	1	7	6	1	3	8	1	6	8	1	6	5	1	6	5	1	2	9	1	7	2	1	8	3	1	7	5	1	3	9	1	7	3	1
102	6	0	69	1	7	5	1	5	5	1	7	3	1	4	6	1	4	5	1	2	8	1	2	7	0	4	6	1	4	4	1	4	7	1	4	4	1	3	5	0	2	3	1	2	7	0	6	2	1
103	6	0	62	1	7	2	1	5	4	0	4	5	1	1	8	1	3	4	1	1	9	1	7	2	1	3	4	1	6	5	0	1	9	1	5	2	1	8	2	1	2	4	1	8	7	0	5	3	1
104	2	1	52	1	7	5	1	3	3	1	4	3	1	3	6	1	5	3	1	3	6	1	5	5	1	5	5	1	4	4	1	3	6	1	4	3	1	5	3	1	5	5	1	5	6	0	5	2	1
105	6	0	76	1	5	5	1	5	5	1	5	5	1	5	5	1	3	7	1	5	7	1	5	5	1	3	5	1	5	5	1	3	5	1	3	7	1	5	5	1	5	5	1	5	5	1	3	3	1
106	3	1	67	1	7	5	1	4	3	1	8	6	1	7	6	1	2	7	0	6	7	1	3	7	0	3	6	1	6	6	1	2	7	1	2	7	1	4	3	1	4	6	1	2	7	1	4	5	1
107	3	1	61	1	5	3	1	4	5	1	6	3	1	6	5	1	6	5	1	4	3	1	6	5	1	4	3	1	6	3	1	3	5	1	6	5	1	6	3	1	4	5	1	6	5	1	7	3	1
108	3	1	71	1	8	5	1	6	4	1	8	5	1	7	8	1	4	6	1	4	9	1	8	7	1	4	6	1	7	5	1	4	7	1	5	3	1	7	5	0	1	9	1	8	8	1	8	4	1
109	2	1	50	1	6	4	1	4	5	1	5	4	1	5	5	1	2	7	1	5	6	1	7	7	1	5	5	1	7	6	1	2	8	1	3	5	1	4	3	1	4	5	1	6	6	1	6	5	1
110	2	1	53	1	5	5	0	8	2	1	9	2	1	2	8	1	3	4	1	2	9	1	7	3	1	7	3	1	2	8	1	6	3	0	2	6	1	2	6	0	3	7	1	4	7	1	3	6	1
111	2	1	44	1	8	5	1	2	5	1	3	5	1	4	6	1	1	5	1	3	7	1	8	5	1	2	6	1	4	5	0	1	9	1	3	5	1	6	5	1	1	7	1	9	9	1	4	5	1
112	2	1	40	1	6	2	1	5	3	1	5	5	1	4	2	1	4	3	1	3	6	1	7	6	1	4	4	1	4	6	1	5	7	1	5	3	1	5	3	1	5	4	1	6	6	0	5	2	1
113	5	0	54	1	7	5	1	2	7	1	5	5	1	4	5	1	2	7	1	2	8	1	6	6	1	2	8	1	4	5	1	1	8	1	2	7	1	6	3	1	2	7	1	4	8	1	5	3	1
114	5	0	49	1	7	5	1	5	5	1	4	4	1	2	7	1	2	7	1	1	9	1	3	7	1	1	8	1	2	8	1	1	9	1	2	7	1	4	5	1	2	8	1	3	8	1	5	5	1
115	5	0	46	1	5	2	1	4	3	1	2	2	1	5	5	1	2	3	1	4	4	1	6	5	1	5	5	1	5	2	1	2	6	1	2	6	1	6	5	1	4	6	1	4	6	1	5	2	1
116	3	1	64	1	6	2	1	4	2	1	4	2	1	3	4	1	2	5	1	4	6	1	6	6	1	4	3	1	3	2	1	4	4	1	2	3	1	5	4	1	3	4	1	5	5	1	6	2	1
117	2	1	44	1	7	3	1	5	3	1	4	3	1	5	3	1	4	3	1	4	3	1	6	4	0	5	6	1	5	2	1	3	8	1	5	2	1	5	2	1	5	7	1	3	7	1	5	1	1
118	2	1	52	1	6	3	1	3	4	1	6	2	1	2	6	1	2	7	1	2	7	1	7	6	1	6	4	1	6	3	1	2	7	1	3	4	1	6	3	1	3	4	1	2	7	1	6	3	1
119	3	1	68	1	6	3	1	4	3	0	4	2	1	4	3	1	4	3	1	2	6	1	3	5	1	1	2	1	1	2	0	1	6	0	6	1	1	6	2	1	3	3	1	4	5	1	6	2	1
120	3	1	62	1	6	3	1	7	6	1	6	6	1	7	6	1	7	7	1	6	7	1	8	7	1	6	7	1	7	7	1	5	8	1	5	5	1	6	5	1	5	6	1	7	7	1	6	5	1
121	2	1	45	1	6	5	1	4	4	1	6	5	1	5	5	1	4	4	1	4	6	1	6	6	1	5	5	1	6	3	1	4	7	1	4	7	1	5	5	1	4	6	1	3	7	1	5	3	1
122	2	1	43	1	7	3	1	4	3	1	6	2	1	4	5	1	3	4	1	3	5	1	6	6	1	3	5	0	5	2	1	2	7	1	2	7	1	7	3	1	6	2	1	6	6	1	5	2	1
123	3	1	67	1	6	4	1	5	4	0	6	5	1	6	5	1	5	4	1	6	5	1	7	5	1	5	4	1	7	5	1	4	4	0	4	3	1	7	5	0	5	4	1	6	7	1	5	3	1
124	6	0	61	1	6	5	1	3	5	0	2	7	1	3	4	1	5	4	1	2	7	1	6	6	0	3	5	0	2	4	1	2	6	1	5	5	1	6	6	0	4	5	1	3	5	0	3	4	1
125	2	1	42	1	6	5	0	5	1	1	4	6	1	4	6	0	5	3	1	2	8	1	4	7	1	3	7	1	4	6	1	2	9	1	5	5	1	6	5	1	2	8	1	4	6	0	5	2	1
126	2	1	44	1	5	4	1	4	4	1	4	4	1	5	5	1	4	4	1	4	5	1	5	5	0	4	4	1	5	4	1	2	6	1	4	4	1	4	4	1	4	4	1	5	5	1	5	2	1
127	3	1	62	1	7	6	0	5	5	1	6	6	1	5	5	1	4	3	1	4	6	1	6	6	1	4	4	0	4	3	1	5	7	0	4	2	1	6	6	1	5	6	1	6	6	1	4	4	1
128	2	1	53	1	7	6	1	4	5	1	6	5	1	4	6	1	4	5	1	3	8	1	7	7	1	7	7	1	7	6	1	6	7	1	3	4	1	6	6	1	7	6	1	8	7	1	6	5	1
129	2	1	40	1	6	3	0	3	3	0	3	5	1	2	6	0	6	3	1	2	7	1	7	6	0	2	7	0	3	6	1	1	8	0	4	4	1	4	4	1	3	5	1	5	5	0	5	5	1
130	2	1	43	1	4	6	1	1	8	1	4	6	1	2	8	1	2	9	1	2	9	1	3	8	1	4	6	1	4	6	1	2	9	1	2	9	1	5	6	1	2	8	1	3	9	1	5	5	1
131	2	1	42	1	6	2	1	4	3	0	4	3	1	5	5	1	3	5	1	5	5	1	6	6	0	5	5	1	5	5	1	6	6	1	4	5	1	5	5	1	5	5	1	6	6	0	5	5	1
132	3	1	60	1	6	5	0	8	8	0	8	7	1	8	9	0	7	7	1	9	9	1	8	8	1	6	6	1	8	8	1	7	7	1	4	4	1	6	7	1	7	6	1	8	7	0	3	4	1
133	6	0	61	1	7	6	1	4	6	1	5	5	1	4	6	1	4	6	1	5	5	1	5	5	1	6	6	1	5	5	1	4	7	1	4	5	1	6	5	1	5	6	1	3	6	1	6	4	1
134	2	1	55	1	8	6	1	3	6	1	6	2	0	3	7	1	2	7	0	1	8	1	8	8	1	4	6	1	5	5	1	1	8	1	2	7	1	6	6	1	2	7	1	4	6	1	5	1	1
135	2	1	43	1	5	3	0	2	2	1	3	5	1	2	5	1	2	5	1	2	6	1	5	5	1	2	5	1	3	5	1	1	7	0	5	2	1	4	4	1	5	5	1	5	5	0	5	5	1
136	6	0	65	1	7	3	1	4	5	0	7	3	1	6	3	1	6	3	1	2	8	1	7	5	1	5	2	1	6	3	1	1	9	1	5	5	1	8	2	1	3	3	1	1	9	1	5	2	1
137	3	1	66	1	6	2	1	2	6	1	2	6	1	2	7	1	2	6	1	1	8	1	3	6	1	3	5	1	6	2	1	1	8	1	2	5	1	4	5	1	1	7	1	1	8	1	8	2	1
138	2	1	56	1	9	3	1	7	3	1	7	3	1	8	3	1	5	5	1	5	5	1	6	6	1	7	5	1	5	5	1	3	7	1	5	6	1	8	3	1	3	7	1	4	6	0	7	1	1
139	3	1	76	1	7	5	1	3	5	0	2	7	1	3	6	1	4	5	1	2	6	1	7	6	0	1	7	1	7	2	1	2	7	1	4	3	1	8	5	1	2	6	1	4	7	1	5	1	1
140	2	1	59	1	6	3	1	4	3	1	6	2	1	3	5	1	2	5	1	1	6	1	6	3	1	3	4	1	2	6	1	3	6	1	3	4	1	6	5	1	4	4	1	4	4	1	6	3	1
141	2	1	53	1	7	5	1	4	4	1	4	4	1	4	6	1	3	6	1	3	7	1	6	6	1	3	7	1	4	6	1	2	7	1	4	6	1	5	4	1	3	7	1	7	7	1	5	3	1
142	2	1	44	1	5	5	1	5	5	1	5	5	1	5	4	1	4	5	1	5	4	1	6	6	1	4	6	1	5	4	1	3	7	1	5	5	1	6	5	0	3	7	1	6	6	0	5	5	1
143	2	1	40	1	5	5	1	5	5	1	5	5	1	5	5	1	5	5	1	5	5	1	5	5	1	5	5	1	5	5	1	2	7	1	5	5	1	5	5	1	2	7	1	5	5	1	5	5	1
144	2	1	42	1	8	2	1	3	5	0	4	5	1	2	7	1	3	6	1	3	7	1	4	5	0	4	5	1	4	5	0	3	7	1	4	6	1	7	3	0	4	5	1	6	6	0	7	3	1
145	6	0	75	1	6	5	1	3	5	1	5	5	1	3	7	1	3	5	1	2	8	1	5	3	1	3	2	1	3	5	1	5	5	1	3	3	1	3	2	1	3	5	1	1	9	1	3	2	1
146	2	1	58	1	5	3	1	3	2	0	3	2	1	1	3	1	2	2	1	1	4	1	3	4	1	3	5	1	4	2	1	1	6	1	3	3	1	6	3	1	2	6	1	6	4	1	5	2	1
147	2	1	46	1	6	3	1	5	2	1	5	2	1	3	7	1	4	4	1	3	6	1	6	5	0	3	3	1	4	3	1	3	5	0	5	1	1	6	2	1	4	6	1	6	7	1	5	1	1
148	5	0	54	1	4	7	1	5	6	0	2	7	1	3	4	1	1	8	1	4	5	1	3	5	0	2	6	1	5	4	0	1	8	1	4	5	1	5	5	1	3	3	1	4	6	1	5	5	1
149	2	1	58	1	8	5	1	6	5	1	7	3	1	7	5	1	7	3	1	2	6	1	7	5	1	6	5	1	6	3	1	7	6	0	6	5	1	8	3	1	4	3	1	6	3	1	6	2	1
150	2	1	49	1	7	3	0	4	5	1	5	5	1	4	6	1	4	5	1	3	7	1	7	6	1	5	6	1	6	3	1	3	7	1	4	5	1	6	3	1	4	5	1	4	7	1	7	2	1
151	2	1	41	1	5	4	1	2	6	0	5	3	1	5	4	1	1	8	1	5	6	1	8	5	1	5	5	1	5	2	1	4	6	1	3	6	1	5	3	0	5	3	1	6	6	0	5	1	1
152	3	1	67	1	8	5	1	2	6	1	4	5	1	3	4	1	2	8	1	3	7	1	7	6	1	3	6	1	7	6	1	1	9	1	3	7	1	6	4	1	2	8	1	7	5	1	4	4	1
153	2	1	50	1	7	3	1	6	2	0	5	3	1	4	6	1	7	2	1	4	5	1	6	4	1	5	3	0	4	3	1	6	5	1	5	2	1	5	2	1	7	6	1	8	6	1	5	2	1
154	2	1	40	1	6	5	1	4	5	1	5	5	1	3	6	1	4	4	1	3	7	1	6	7	1	3	6	1	4	5	1	3	7	1	4	3	1	6	3	1	3	7	1	6	6	1	5	3	1
155	2	1	41	1	6	3	1	3	5	1	3	7	1	3	8	1	1	9	1	3	8	1	3	7	1	1	8	1	3	6	1	2	9	1	3	6	1	4	5	1	2	8	1	3	7	1	4	3	0
156	5	0	55	1	6	3	1	6	2	1	7	6	1	2	7	1	4	7	1	1	8	1	4	5	1	6	5	1	6	5	1	4	6	1	6	3	1	6	3	1	6	5	1	6	5	1	6	5	1
157	5	0	45	1	7	3	1	2	4	1	5	4	1	2	7	1	3	7	1	2	9	1	5	6	1	3	6	1	5	5	1	2	8	1	3	6	1	7	6	1	3	7	1	5	7	1	5	6	1
158	5	0	40	1	6	5	1	4	3	1	5	4	1	5	4	1	4	4	1	4	6	1	6	5	1	4	5	1	5	4	1	4	5	1	4	3	1	5	2	1	4	3	1	6	5	1	5	2	1
159	5	0	41	1	3	2	1	4	4	1	6	5	1	2	6	1	1	7	1	1	8	1	4	5	1	3	7	1	4	5	1	3	6	1	4	5	1	4	5	1	4	5	1	3	4	1	4	5	1
160	5	0	41	1	6	6	1	4	6	1	6	5	1	4	6	1	3	6	1	4	7	1	6	6	1	5	4	1	5	5	1	3	7	1	4	5	1	5	5	1	4	5	1	6	6	1	5	5	1
161	4	0	28	1	7	6	1	4	7	1	4	8	1	4	8	1	4	7	1	4	8	1	6	6	1	3	8	1	4	6	1	1	9	1	5	5	1	5	5	1	1	9	1	8	8	1	5	4	1
162	4	0	30	1	6	6	0	5	2	1	4	4	1	3	7	1	3	6	1	2	8	1	6	7	0	4	6	1	4	7	1	3	8	1	4	1	1	6	3	1	4	7	1	6	8	1	5	6	1
163	4	0	35	1	7	7	1	2	2	1	2	8	1	4	9	1	2	7	1	1	8	1	4	8	1	3	6	1	4	5	1	3	7	1	4	6	1	6	5	1	4	5	1	3	9	0	6	1	1
164	4	0	25	1	6	3	1	4	3	0	4	3	1	5	5	1	3	6	1	4	6	1	5	5	1	5	5	1	5	4	1	4	6	1	4	3	1	5	2	1	5	5	1	6	6	1	5	3	1
165	4	0	33	1	8	5	1	3	6	1	4	7	1	5	8	1	3	7	1	5	7	1	8	6	1	3	6	1	5	5	1	2	8	1	4	4	1	6	4	1	3	7	1	8	8	1	5	3	1
166	1	1	37	1	7	7	1	2	7	0	4	7	1	4	6	1	2	6	1	4	5	1	8	8	0	5	6	0	5	6	1	1	8	1	3	6	1	6	5	1	3	6	1	8	8	1	5	4	1
167	4	0	28	1	8	6	1	4	5	1	6	6	1	5	6	1	2	5	1	3	6	1	6	7	1	6	5	1	5	5	1	5	7	1	2	6	1	8	3	1	5	6	1	5	6	0	4	4	1
168	1	1	29	1	5	2	1	3	6	0	2	7	1	5	5	1	1	9	0	1	8	1	7	6	1	4	8	1	7	3	1	1	9	1	4	7	1	6	2	1	2	8	1	8	6	0	5	1	1
169	4	0	30	1	6	3	1	5	5	1	5	4	1	4	6	1	4	6	1	3	7	1	4	6	1	4	5	1	5	3	1	4	6	1	3	6	1	5	2	1	6	5	1	3	7	1	4	6	1
170	4	0	38	1	8	3	1	4	3	1	6	2	1	4	4	1	3	4	1	2	6	1	7	6	1	7	5	1	5	5	1	3	7	1	3	6	1	5	5	1	5	5	1	4	6	0	5	2	1
171	4	0	28	1	5	4	1	3	6	1	5	4	1	6	5	1	1	8	1	3	4	1	5	5	1	5	5	1	5	4	1	3	6	1	1	9	1	5	4	1	5	4	1	6	5	1	5	5	1
172	4	0	27	1	4	5	1	4	9	1	5	4	1	2	8	1	1	9	1	2	8	1	4	5	1	5	5	0	5	4	1	3	9	1	3	4	1	6	3	1	4	6	1	3	8	1	5	3	1
173	1	1	25	1	5	5	1	4	6	1	3	6	1	5	6	1	2	7	1	2	7	1	6	7	1	3	6	1	5	3	1	2	7	1	2	6	1	5	5	1	2	6	1	6	7	0	5	2	1
174	4	0	22	1	7	7	1	3	7	0	4	6	1	2	9	1	3	7	1	2	9	1	8	7	0	3	9	1	3	7	1	2	8	1	3	5	1	8	6	1	2	7	1	7	8	1	5	6	1
175	4	0	21	1	7	7	1	5	2	1	5	4	1	5	5	1	4	3	1	4	7	1	8	7	1	4	7	1	5	4	1	3	8	1	3	3	1	6	3	1	5	6	1	7	6	1	5	8	1
176	4	0	28	1	5	4	1	5	5	1	5	5	1	5	4	1	5	6	1	5	6	1	4	7	1	4	7	1	5	3	1	4	7	1	5	4	1	4	3	1	4	7	1	4	6	1	5	3	1
177	4	0	23	1	6	6	1	4	3	1	6	4	1	2	8	1	5	3	1	2	8	1	6	5	1	6	3	1	3	5	1	7	6	1	5	5	1	5	3	1	6	5	1	3	6	1	5	2	1
178	1	1	24	1	4	3	1	2	6	1	5	6	1	3	6	1	3	3	1	4	6	1	4	6	1	4	7	1	5	3	1	5	5	1	4	6	1	5	3	1	3	8	1	4	7	1	5	2	1
179	4	0	28	1	6	6	1	2	7	1	3	6	1	4	7	1	2	7	1	3	7	1	7	7	1	5	7	1	5	5	1	3	8	1	2	7	1	6	5	1	4	7	1	5	8	1	5	3	1
180	1	1	23	1	6	5	1	3	5	1	2	5	1	1	7	1	2	6	1	1	7	1	6	6	1	5	5	1	3	5	1	1	7	1	2	6	1	5	6	1	3	6	1	7	6	1	5	5	1
181	4	0	35	1	5	4	1	3	6	1	5	3	1	4	6	1	2	6	1	2	7	1	4	6	1	5	2	1	4	4	1	3	6	1	4	2	1	6	2	1	5	2	1	7	7	1	5	1	1
182	4	0	39	1	5	5	1	2	7	1	4	4	1	5	5	1	5	5	1	2	6	1	6	7	1	2	8	0	2	6	1	2	6	1	2	5	1	5	5	1	3	6	1	7	7	1	5	5	1
183	1	1	28	1	3	5	1	1	6	1	5	4	1	4	7	1	2	6	1	5	6	1	3	5	1	6	3	1	6	3	1	7	6	1	4	2	1	7	2	1	6	3	1	3	5	1	7	2	1
184	1	1	22	1	6	2	1	3	4	1	5	3	1	4	5	1	3	5	1	4	5	1	5	5	1	5	3	1	5	3	1	3	6	1	4	4	1	6	2	1	4	4	1	6	6	1	5	2	1
185	1	1	32	1	6	3	1	4	5	0	3	5	1	3	5	1	2	6	1	2	7	1	7	6	1	4	5	1	4	3	1	3	7	1	2	7	1	6	5	1	4	5	1	7	5	0	5	1	1
186	4	0	31	1	7	5	1	4	7	1	6	7	1	5	5	1	4	7	0	5	8	1	6	7	0	5	5	1	5	5	0	3	8	1	5	5	1	5	4	1	5	5	1	5	6	1	5	5	1
187	4	0	23	1	9	5	1	5	5	1	4	4	1	5	5	1	4	6	1	5	5	1	6	5	0	3	6	1	5	1	1	3	8	1	6	5	1	5	5	1	2	7	1	4	6	1	5	1	1
188	4	0	29	1	6	6	1	2	7	1	6	5	1	4	5	1	2	6	1	3	6	1	6	5	1	6	3	1	6	4	1	6	7	1	3	6	1	6	3	1	7	5	1	8	7	1	3	3	1
189	4	0	26	1	5	3	1	1	6	1	4	5	1	2	6	1	3	6	1	2	7	1	6	6	1	5	5	1	6	4	1	2	8	1	4	6	1	7	4	1	3	6	1	7	7	1	5	5	1
190	4	0	20	1	9	9	1	1	9	1	7	8	1	4	9	1	1	9	1	2	9	1	9	9	1	8	7	1	5	7	1	4	9	1	2	6	1	6	5	1	6	6	1	9	9	1	7	4	1
191	4	0	22	1	7	6	1	4	5	1	6	5	1	5	5	1	2	7	1	4	8	1	4	7	1	5	5	1	5	4	1	3	8	1	3	7	1	5	3	1	4	5	1	4	7	1	5	2	1
192	1	1	23	1	6	5	1	4	4	1	4	6	1	5	5	1	5	4	1	3	7	1	7	5	1	5	5	1	6	3	1	4	7	1	7	4	1	7	4	1	4	6	1	6	6	1	7	3	1
193	1	1	26	1	5	5	1	2	7	1	5	3	1	1	9	1	2	7	1	1	9	1	6	8	1	4	5	1	3	5	1	4	6	1	4	5	1	6	3	1	5	5	1	4	7	1	4	3	1
194	1	1	35	1	8	6	1	5	2	1	6	4	1	5	6	0	5	5	1	2	7	1	7	6	1	6	4	1	3	6	1	2	8	1	5	3	1	6	5	1	3	7	1	7	8	1	5	6	1
195	4	0	28	1	5	7	1	4	5	1	3	6	1	3	9	1	3	7	1	4	7	1	5	6	1	3	6	1	5	3	1	1	8	1	4	3	1	5	2	1	3	6	1	4	6	1	4	3	1
196	4	0	29	1	7	5	1	4	5	0	4	6	1	4	6	1	2	7	1	4	8	1	6	8	1	6	7	1	5	6	1	6	9	1	4	4	1	6	5	1	6	7	1	7	8	1	5	5	1
197	4	0	30	1	7	6	1	2	7	1	5	5	1	5	5	1	2	7	1	5	7	1	6	6	1	4	6	1	5	3	1	3	7	1	4	5	1	6	3	1	4	6	1	6	6	1	5	3	1
198	4	0	32	1	4	6	1	4	4	1	5	5	1	4	4	1	4	4	1	5	6	1	4	5	1	4	7	1	3	6	1	2	8	1	4	2	1	5	4	1	3	8	1	4	7	1	5	2	1
199	4	0	35	1	5	5	1	4	4	1	6	5	1	4	5	1	3	6	1	3	7	1	7	6	1	6	5	1	5	5	1	3	7	1	4	4	1	5	5	1	3	6	1	3	7	1	5	3	1
200	4	0	28	1	5	3	1	4	4	1	4	4	1	5	4	1	3	6	1	5	6	1	5	5	1	4	4	1	5	5	1	4	6	1	4	5	1	5	2	1	4	4	1	6	6	1	5	3	1
201	4	0	22	1	6	5	0	5	5	1	7	6	1	5	7	0	5	5	1	5	8	1	5	8	1	7	7	1	6	7	1	8	8	1	5	5	1	5	5	1	7	7	1	5	5	1	5	5	1
202	4	0	22	1	4	2	1	2	4	1	5	4	1	6	4	1	4	5	1	6	6	1	5	6	1	5	5	1	5	3	1	3	7	1	4	5	1	5	2	1	6	6	1	6	7	1	5	1	1
203	4	0	27	1	6	5	1	2	2	1	4	4	1	4	3	1	2	6	1	3	6	1	7	6	1	5	5	1	5	5	1	4	6	1	3	3	1	5	2	1	5	4	1	7	7	1	5	2	1
204	4	0	22	1	5	4	1	3	4	1	2	4	1	6	4	1	2	5	1	7	6	1	6	6	1	3	5	1	7	4	1	1	8	1	1	6	1	5	5	1	4	4	1	5	6	1	5	3	1
205	1	1	22	1	5	5	1	5	5	1	5	5	1	5	5	1	5	5	1	5	5	1	5	5	1	5	5	1	5	5	1	5	5	1	5	5	1	5	5	1	5	5	1	7	7	1	5	5	1
206	4	0	28	1	7	3	1	1	4	1	4	5	1	5	5	1	1	7	1	4	6	1	5	6	1	4	5	1	5	5	1	4	7	1	1	5	1	5	2	1	5	6	1	6	7	1	5	4	1
207	1	1	29	1	6	5	1	4	3	1	5	5	1	4	5	1	3	5	1	3	6	1	7	6	1	5	5	1	5	3	1	2	7	1	4	3	1	6	5	1	4	6	1	6	7	1	5	3	1
208	1	1	24	1	5	3	1	4	5	1	4	5	1	3	5	1	3	6	1	4	5	1	5	5	1	3	6	1	5	5	1	3	7	1	4	3	1	5	3	1	3	6	1	4	6	1	5	2	1
209	4	0	21	1	5	2	1	2	3	0	5	2	1	5	4	1	1	5	0	5	4	1	4	4	1	5	3	1	5	2	1	5	4	1	4	3	1	5	2	1	5	5	1	4	6	1	5	2	1
210	1	1	25	1	6	5	1	4	5	1	3	7	1	5	7	1	4	5	1	4	8	1	7	8	1	4	5	1	5	5	1	1	9	1	3	7	1	5	4	1	1	9	1	6	5	1	4	3	1
211	4	0	28	1	6	6	1	2	7	1	5	5	1	4	7	1	2	8	1	2	8	1	7	7	1	5	5	1	5	5	1	2	8	1	3	7	1	5	5	1	4	5	1	4	7	1	5	5	1
212	4	0	35	1	6	6	1	6	7	1	5	4	1	2	6	1	4	7	1	3	7	1	6	7	1	6	7	1	5	6	1	3	7	1	3	5	1	8	7	1	3	7	1	7	7	1	6	6	1
213	4	0	29	1	7	5	1	2	5	1	6	5	1	4	6	1	4	5	1	2	7	1	2	7	1	6	6	1	4	4	1	1	8	1	3	5	1	6	4	1	2	7	1	3	9	1	6	3	1
214	4	0	33	1	6	5	1	3	6	1	4	6	1	5	7	1	3	7	1	2	9	1	4	9	1	6	9	1	5	7	1	5	9	1	5	9	1	6	9	1	6	8	1	4	9	1	6	7	1
215	4	0	31	1	5	3	1	3	5	1	5	5	1	5	5	1	2	6	1	4	6	1	5	6	1	5	5	1	5	3	1	2	7	1	3	3	1	5	3	1	3	5	1	3	6	1	5	3	1
216	1	1	23	1	6	5	1	4	4	1	5	5	1	4	6	1	3	6	1	3	7	1	4	6	1	4	6	1	4	7	1	3	7	1	4	4	1	5	5	1	3	7	1	4	8	0	4	5	1
217	1	1	31	1	6	4	1	5	4	1	4	5	1	4	4	1	5	4	1	5	4	1	5	5	1	4	5	0	5	4	1	3	6	0	4	5	1	5	3	1	4	4	1	6	6	1	5	4	1
218	1	1	21	1	4	6	1	3	7	1	6	5	1	3	6	1	3	6	1	2	8	1	7	7	1	4	6	1	5	5	1	3	8	1	2	6	1	6	5	1	5	5	1	8	7	1	3	3	1
219	1	1	26	1	6	5	0	3	5	1	4	3	1	3	5	1	2	7	0	3	4	1	6	6	1	2	7	1	5	5	1	1	8	0	4	4	1	6	3	1	4	5	1	7	7	1	5	2	1
220	1	1	24	1	7	5	1	1	8	1	4	4	1	5	5	1	1	9	1	3	7	1	8	7	1	5	4	1	5	4	1	2	7	1	2	8	1	6	4	1	5	4	1	9	8	1	5	3	1
221	1	1	34	1	8	3	1	5	2	1	4	7	1	4	7	1	3	6	1	3	8	1	5	5	1	3	9	1	4	6	1	1	9	1	3	3	0	3	2	1	1	9	1	4	7	1	5	2	1
222	1	1	28	1	8	6	1	2	6	1	5	5	1	5	6	1	2	7	1	3	7	1	6	7	1	5	6	1	5	5	1	2	7	1	2	6	1	5	4	1	3	6	1	4	7	1	5	3	1
223	1	1	25	1	5	3	1	3	3	1	6	5	1	6	6	1	3	6	1	3	7	1	7	5	1	6	7	1	6	4	1	2	8	1	4	3	1	4	2	1	3	7	1	3	7	1	5	2	1
224	1	1	32	1	7	6	1	5	6	1	5	6	1	4	8	1	4	7	1	2	8	1	5	8	1	1	9	1	5	6	1	1	9	1	4	6	1	7	2	1	4	6	1	3	8	1	5	5	1
225	1	1	25	1	7	5	1	5	5	1	6	6	1	4	6	1	5	6	1	4	6	1	6	6	1	6	5	1	5	3	1	3	7	1	5	3	1	4	3	1	5	3	1	3	7	1	3	2	1
226	1	1	25	1	7	7	1	4	6	1	7	7	1	1	9	1	2	9	1	2	8	1	5	8	1	7	6	1	5	6	1	6	9	1	4	5	1	5	5	1	6	6	1	4	8	1	5	6	1
227	1	1	26	1	5	5	1	3	6	1	5	5	1	3	7	1	2	7	1	2	7	1	4	7	1	5	6	1	3	6	1	5	7	1	5	6	1	5	4	1	5	6	1	4	7	1	5	3	1
228	1	1	27	1	7	5	1	5	3	1	5	4	1	4	6	1	3	6	1	3	7	1	7	6	1	5	6	1	5	5	1	3	7	1	4	3	1	6	5	1	5	5	1	6	8	1	5	4	1
229	1	1	30	1	5	3	1	4	5	1	6	3	1	5	6	1	4	6	1	3	7	1	6	6	1	6	5	1	5	5	1	3	8	1	4	5	1	6	2	1	6	5	1	6	6	1	5	2	1
230	1	1	25	1	6	3	1	2	3	1	2	2	1	3	5	1	1	5	1	3	7	1	7	7	1	2	6	1	4	5	1	3	7	1	2	3	1	1	2	1	3	5	1	7	6	1	5	1	1
231	1	1	21	1	6	3	0	5	2	1	2	8	1	1	9	0	5	1	1	1	9	1	7	6	1	1	8	1	2	7	1	1	9	1	4	2	1	6	5	1	3	5	1	6	7	1	5	2	1
232	1	1	26	1	5	5	1	4	6	0	5	6	0	5	5	1	3	6	1	4	6	1	5	6	1	5	6	0	5	2	1	5	8	1	4	7	1	5	2	1	6	7	1	4	7	1	5	1	1
233	1	1	25	1	7	7	1	1	8	1	2	7	1	2	7	1	2	7	1	2	6	1	8	7	1	3	5	1	4	5	1	1	8	1	3	6	1	8	5	1	3	5	1	8	7	1	4	3	1
234	1	1	21	1	6	3	1	4	3	1	4	4	1	5	5	1	4	5	1	4	5	1	6	4	1	3	5	1	5	3	1	2	6	1	3	5	1	6	5	1	2	5	1	7	7	1	5	2	1
235	1	1	25	1	6	5	1	3	6	1	4	4	1	4	6	1	2	7	1	4	5	1	6	6	1	3	7	1	5	2	1	2	2	1	4	4	1	5	3	1	4	6	1	7	7	1	5	1	1
236	1	1	26	1	4	6	1	4	6	1	5	5	1	5	6	1	3	7	1	4	6	1	5	6	1	4	5	1	5	5	1	4	7	1	4	6	1	6	3	1	4	6	1	6	4	0	3	5	1
237	1	1	25	1	7	3	1	5	3	1	5	3	1	4	6	1	4	6	1	3	8	1	4	6	1	5	5	1	4	5	1	4	8	1	4	3	1	5	3	1	4	7	1	3	7	1	5	2	1
238	1	1	28	1	5	4	1	5	5	1	4	4	1	6	6	1	5	4	1	5	7	1	6	5	1	4	5	1	5	4	1	3	6	1	5	2	1	5	2	1	5	4	1	4	6	1	5	2	1
239	1	1	38	1	7	2	1	4	4	1	4	6	1	3	6	1	4	4	1	2	7	1	7	5	1	3	5	1	4	6	1	2	7	1	5	5	1	5	3	1	3	6	1	4	7	1	4	2	1
240	1	1	26	1	5	7	1	2	6	1	3	6	1	3	6	1	3	5	1	2	7	1	3	6	0	2	6	1	4	6	1	2	8	1	4	4	1	5	5	1	4	6	1	3	7	1	4	4	1
	S: sucrose
	C: caffeine
	A: citric acid
	N: sodium chloride
[truncated: 74 more columns]
